# Supplementary material for: Functional genomics identifies predictive markers and clinically actionable resistance mechanisms to CDK4/6 inhibition in bladder cancer
Source: J Exp Clin Cancer Res. 2019 Jul 22;38:322. doi: 10.1186/s13046-019-1322-9 (PMC6647307; doi:10.1186/s13046-019-1322-9)
Supplement: Supplementary file 6 — Table S1. Genotyping of cell lines used and list of primers and sgRNAs. (a) Genotyping of T24 and RT112, (b) List of primer and sgRNA sequences used. (XLSX 12 kb) [file 13046_2019_1322_MOESM6_ESM.xlsx]

## Sheet: Table S1a
					Table S1a. Cell lines genotyping
Cell name					Locus names
	D5S818	D13S317	D7S820	D16S539	VWA	TH01	AM	TPOX	CSF1PO
	10,12	12	10,11	9	17,19	6	xx	8,11	10,12
T24	10,12	12	10,11	9	17,19	6,6	XX	8,11	10,12
	D5S818	D13S317	D7S820	D16S539	VWA	TH01	AM	TPOX	CSF1PO
	10,13	13,14	11,12	11,13	14,17	7	xx	8,11	10,11
RT112	10,13	13,14	11,12	11,13	14,17	7,7	XX	8,11	10,11

## Sheet: Table S1b
Table S1b. List of primer and sgRNA sequences
Name	gRNA/Primer	Forward sequence: 5’ – 3’	Reverse sequence: 5’ – 3’
MS2-p65-HSF1	Primer	CCAGGCCTACAAGGTGACAT	GCCTTCACGATGAGTTCACA
gRNAs sequence	Primer	GCTTTATATATCTTGTGGAAAGGACGAAACACC	GCCAAGTTGATAACGGACTAGCCTT
HNF1B gRNA	gRNA	CACCGGAGAGCCGGAGGGGCAGACC	AAACGGTCTGCCCCTCCGGCTCTCC
TGFB1I1 gRNA	gRNA	CACCGCGCCTCCGCGGCAGGCCGGC	AAACGCCGGCCTGCCGCGGAGGCGC
RCAN3 gRNA	gRNA	CACCGGGACAAGGCGGGGACCCGGG	AAACCCCGGGTCCCCGCCTTGTCCC
FAHD2B gRNA	gRNA	CACCGCGGAGGGCGGGCCCAGTGCG	AAACCGCACTGGGCCCGCCCTCCGC
P4HA1 gRNA	gRNA	CACCGGGGATGTAACGCGCCTGCGC	AAACGCGCAGGCGCGTTACATCCCC
MAP3K20 gRNA	gRNA	CACCGCGGGGCGGATGGTGCCCCCC	AAACGGGGGGCACCATCCGCCCCGC
ZNF786 gRNA	gRNA	CACCGCTGAGGGCGCCCGGGCCCCT	AAACAGGGGCCCGGGCGCCCTCAGC
UBA52 gRNA	gRNA	CACCGCGCCCACCCGCTTCCGGTTG	AAACCAACCGGAAGCGGGTGGGCGC
Non-target control gRNA	gRNA	CACCGACGGAGGCTAAGCGTCGCAA	AAACTTGCGACGCTTAGCCTCCGTC
KDR gRNA	gRNA	CACCGGAGATCGCCGCCGGGTACCC	AAACGGGTACCCGGCGGCGATCTCC
FGFR3 gRNA	gRNA	CACCGCGTGGCCGGGCGGGGGCGCC	AAACGGCGCCCCCGCCCGGCCACGC
AKT3 gRNA	gRNA	CACCGCAGAAGAATCGCTTGAACCT	AAACAGGTTCAAGCGATTCTTCTGC
JAK2 gRNA	gRNA	CACCGCTCAACGCCGCGGGCGACAC	AAACGTGTCGCCCGCGGCGTTGAGC
STAT3 gRNA	gRNA	CACCGGGCTGTACCGCACACGCACT	AAACAGTGCGTGTGCGGTACAGCCC
HNF1B gene	Primer	ATGCTCAGTGAGGACCCTTG	GCAGCTGATCCTGACTGCTT
TGFB1I1 gene	Primer	CATGGAGGACCTGGATGCC	CCGCTGGAAGAGGAGAATGG
RCAN3 gene	Primer	GCCTCTCCAGCAGTGGGT	TCCCTCAGCATTATCCCCCA
FAHD2B gene	Primer	AAGCACATCAAGGCCACAGA	CAGCCACTGTTTCCCATTGC
P4HA1 gene	Primer	ACAGGAGACTTGGAGACGGT	TGGCTCATCTTTCCGTGCAA
MAP3K20 gene	Primer	TTCAACTCCTAACTGCGGCG	TACTTCCACAAAATCTGGCTCC
ZNF786 gene	Primer	CGGAGACGGTCGGGTTTG	AAAAGTCAGAGGTAGCCGAGG
UBA52 gene	Primer	CTTTTTCTTCAGCGAGGCGG	GCAGGGTGGACTCTTTCTGG
KDR gene	Primer	GAGGGGAACTGAAGACAGGC	GGCCAAGAGGCTTACCTAGC
FGFR3 gene	Primer	AGTGACGTCTGGTCCTTTGG	GGACGTCACGGTAAGGACAC
AKT3 gene	Primer	TTTTCTCTATTATTTGGGCTGAGTC	CCCCTCTTCTGAACCCAACC
JAK2 gene	Primer	CCGATCTGTGTAGCCGGTTT	GTAAGGCAGGCCATTCCCAT
STAT3 gene	Primer	GGAGAAACAGGATGGCCCAA	ATCCAAGGGGCCAGAAACTG
