# Supplementary material for: Functional genomics identifies predictive markers and clinically actionable resistance mechanisms to CDK4/6 inhibition in bladder cancer
Source: J Exp Clin Cancer Res. 2019 Jul 22;38:322. doi: 10.1186/s13046-019-1322-9 (PMC6647307; doi:10.1186/s13046-019-1322-9)
Supplement: Supplementary file 7 — Table S2. Analysis of screen and TCGA data. (a) NGS analysis with MaGeck (significant candidate sgRNAs with FDR cutoff 0.1 and high_in_treatment = true). (b) list of converted screen sgRNA candidates to official gene symbols, (c) Candidate genes with clinical amplification on CNA based on Comprehensive analysis of muscle-invasive bladder cancers characterized by multiple TCGA analytical platforms on CbioPortal. (XLSX 9460 kb) [file 13046_2019_1322_MOESM7_ESM.xlsx]

## Sheet:  Table S2.1
				Table S1.1: NGS analysis with MaGeck (significant candidate sgRNAs with FDR cutoff 0.1 and high_in_treatment=true).
sgrna	Gene	control_count	treatment_count		treat_mean	LFC	control_var	adj_var	score	p.low	p.high	p.twosided	FDR	high_in_treatment
NM_000458_1073	NM_000458	51.625/62.279/233.95	520.04/170.41/843.28	62.279	520.04	3.0416	14793	633.33	18.189	1	3.15e-74	6.3001e-74	4.3946e-69	TRUE
NM_001130996_10950	NM_001130996	6.0736/71.928/1.164	77.688/76.922/1.3944	6.0736	76.922	3.4615	2180.5	42.111	10.918	1	5.7374e-28	1.1475e-27	4.0021e-23	TRUE
NM_013441_42667	NM_013441	9.1104/16.666/134.44	139.52/10.651/202.19	16.666	139.52	2.9917	6963.4	136.1	10.531	1	3.3663e-26	6.7327e-26	1.5655e-21	TRUE
NM_016053_46384	NM_016053	75.92/81.577/300.3	337.71/89.94/379.28	81.577	337.71	2.0362	23936	868.3	8.6921	1	1.784e-18	3.568e-18	6.2221e-14	TRUE
NM_174922_65519	NM_174922	121.47/145.61/129.78	772.13/456.8/171.86	129.78	456.8	1.8076	159.82	1494.9	8.4581	1	1.3597e-17	2.7194e-17	3.7939e-13	TRUE
NM_012293_41863	NM_012293	27.331/89.472/18.623	156.96/164.5/18.825	27.331	156.96	2.4791	1968.6	242.17	8.3301	1	4.2036e-17	8.4072e-17	9.774e-13	TRUE
NM_001267606_23387	NM_001267606	273.31/368.41/307.28	1146.3/813.01/470.62	307.28	813.01	1.4008	2445.5	4104.7	7.8936	1	1.4679e-15	2.9357e-15	2.9255e-11	TRUE
NM_145028_61748	NM_145028	36.441/114.03/32.009	172.82/183.43/53.337	36.441	172.82	2.2149	3020	338.72	7.41	1	6.4711e-14	1.2942e-13	1.0661e-09	TRUE
NM_213649_70262	NM_213649	60.736/155.26/64.017	282.21/253.25/24.402	64.017	253.25	1.9674	4168	654.03	7.3995	1	6.8777e-14	1.3755e-13	1.0661e-09	TRUE
NM_004831_36003	NM_004831	100.21/154.38/93.116	371/343.19/261.11	100.21	343.19	1.7658	1492.3	1104.6	7.3109	1	1.3286e-13	2.6573e-13	1.8536e-09	TRUE
NM_172070_64574	NM_172070	48.589/48.245/115.81	206.11/36.686/255.53	48.589	206.11	2.0623	2259.6	473.9	7.236	1	2.3398e-13	4.6796e-13	2.9675e-09	TRUE
NM_181713_67037	NM_181713	97.177/114.03/307.86	367.83/202.37/506.18	114.03	367.83	1.6809	18928	1284.8	7.0805	1	7.1856e-13	1.4371e-12	8.3539e-09	TRUE
NM_001142595_12383	NM_001142595	33.405/56.139/148.99	220.38/72.189/427.74	56.139	220.38	1.954	4568.7	560.99	6.9343	1	2.0591e-12	4.1182e-12	2.2097e-08	TRUE
NM_014619_43820	NM_014619	3.0368/32.455/0.58198	41.222/33.136/0.34861	3.0368	33.136	3.08	435.74	18.865	6.9299	1	2.7793e-12	5.5586e-12	2.5997e-08	TRUE
NM_001033930_5799	NM_001033930	212.58/86.84/407.38	577.11/143.19/568.23	212.58	568.23	1.4143	26880	2664.7	6.8897	1	2.7951e-12	5.5903e-12	2.5997e-08	TRUE
NM_033071_58051	NM_033071	6.0736/39.473/4.0738	79.274/50.887/6.6235	6.0736	50.887	2.8749	559.75	42.111	6.9058	1	3.0243e-12	6.0485e-12	2.637e-08	TRUE
NM_001127386_10036	NM_001127386	1184.3/1271.9/1903.6	2467/1662.7/2274.7	1271.9	2274.7	0.83816	203380	21772	6.7958	1	5.3858e-12	1.0772e-11	4.4199e-08	TRUE
NM_005982_38541	NM_005982	57.699/194.73/54.706	220.38/244.97/56.823	57.699	220.38	1.9151	9393.6	579.25	6.7594	1	6.9868e-12	1.3974e-11	5.1526e-08	TRUE
NM_001483_28716	NM_001483	78.957/79.823/137.93	283.8/94.674/276.44	79.823	276.44	1.7794	1688.5	846.5	6.758	1	7.0174e-12	1.4035e-11	5.1526e-08	TRUE
NM_205843_69571	NM_205843	6.0736/59.648/4.0738	52.321/49.704/4.8805	6.0736	49.704	2.8416	1437.1	42.111	6.7234	1	1.0752e-11	2.1505e-11	7.5004e-08	TRUE
NM_000025_30	NM_000025	15.184/73.683/12.221	90.372/88.757/11.853	15.184	88.757	2.4715	1715.4	122.11	6.6579	1	1.5179e-11	3.0357e-11	1.0084e-07	TRUE
NM_001177664_17078	NM_001177664	604.32/2.6315/754.82	6.3419/2.3668/1.743	604.32	2.3668	-7.4902	192340	9079.4	6.3174	1.9781e-11	1	3.9562e-11	1.2544e-07	FALSE
NM_004625_35573	NM_004625	63.773/49.122/225.81	231.48/21.302/312	63.773	231.48	1.8436	13235	651.11	6.5724	1	2.4914e-11	4.9828e-11	1.5112e-07	TRUE
NM_138804_60882	NM_138804	3.0368/33.333/4.6558	41.222/52.071/2.0916	4.6558	41.222	2.9002	412.49	30.941	6.5738	1	3.07e-11	6.1401e-11	1.7846e-07	TRUE
NM_014059_42848	NM_014059	39.478/78.946/31.427	164.89/165.68/62.052	39.478	164.89	2.035	811.25	371.88	6.5033	1	4.0108e-11	8.0216e-11	2.2382e-07	TRUE
NM_014141_42924	NM_014141	24.294/78.946/3.4919	131.59/118.34/5.9263	24.294	118.34	2.2382	1709.8	211.1	6.473	1	5.0418e-11	1.0084e-10	2.7053e-07	TRUE
NM_001277304_24458	NM_001277304	127.55/127.19/234.54	372.59/170.41/365.34	127.55	365.34	1.5109	5723.6	1464.8	6.2132	1	2.5974e-10	5.1948e-10	1.3421e-06	TRUE
NM_025059_55071	NM_025059	45.552/48.245/128.03	182.33/35.503/255.18	48.245	182.33	1.8964	3186.8	469.98	6.185	1	3.1462e-10	6.2924e-10	1.5676e-06	TRUE
NM_016111_46504	NM_016111	124.51/408.76/111.16	296.48/355.03/413.79	124.51	355.03	1.5042	40490	1424	6.1086	1	5.0269e-10	1.0054e-09	2.4183e-06	TRUE
NM_017436_47571	NM_017436	194.35/391.22/186.23	493.08/532.54/213	194.35	493.08	1.3387	19411	2399	6.099	1	5.3373e-10	1.0675e-09	2.482e-06	TRUE
NM_004494_35290	NM_004494	118.43/128.07/330.56	358.32/200/722.66	128.07	358.32	1.4771	20548	1471.8	6.0017	1	9.7674e-10	1.9535e-09	4.3957e-06	TRUE
NM_032882_57793	NM_032882	413/496.48/796.72	1003.6/551.47/1112.7	496.48	1003.6	1.0139	48557	7207.9	5.9732	1	1.1629e-09	2.3258e-09	5.0699e-06	TRUE
NM_024418_54078	NM_024418	63.773/199.12/60.525	293.31/215.38/82.968	63.773	215.38	1.7401	9164.5	651.11	5.9416	1	1.4205e-09	2.841e-09	6.0052e-06	TRUE
NM_001312_28386	NM_001312	9.1104/29.824/3.4919	74.517/57.988/1.0458	9.1104	57.988	2.5446	230.31	67.423	5.9525	1	1.5238e-09	3.0475e-09	6.2523e-06	TRUE
NM_000538_1244	NM_000538	51.625/57.016/173.43	198.18/62.721/235.66	57.016	198.18	1.7796	6790.4	571.25	5.9064	1	1.7633e-09	3.5265e-09	7.0283e-06	TRUE
NM_001271822_23989	NM_001271822	12.147/16.666/86.132	85.616/18.935/99.701	16.666	85.616	2.2936	2423	136.1	5.9102	1	1.8497e-09	3.6993e-09	7.168e-06	TRUE
NM_020134_50540	NM_020134	109.32/93.858/328.23	367.83/106.51/315.14	109.32	315.14	1.5188	24080	1223	5.8853	1	1.9881e-09	3.9762e-09	7.4961e-06	TRUE
NM_001134363_11032	NM_001134363	21.258/32.455/61.689	160.13/62.721/133.52	32.455	133.52	2.0075	490.01	295.9	5.875	1	2.1785e-09	4.3571e-09	7.9981e-06	TRUE
NM_002252_30432	NM_002252	106.29/265.78/117.56	336.12/331.36/143.63	117.56	331.36	1.4871	11049	1331.4	5.8593	1	2.326e-09	4.652e-09	8.3205e-06	TRUE
NM_013397_42622	NM_013397	39.478/164.03/18.041	152.21/215.38/58.566	39.478	152.21	1.9202	7986.5	371.88	5.8456	1	2.5768e-09	5.1535e-09	8.9871e-06	TRUE
NM_001168393_15998	NM_001168393	12.147/76.314/1.7459	69.761/68.638/0.34861	12.147	68.638	2.4051	2112.8	94.195	5.8206	1	3.2772e-09	6.5544e-09	1.0886e-05	TRUE
NM_005982_38542	NM_005982	12.147/71.928/8.7296	126.84/68.638/0.34861	12.147	68.638	2.4051	1792.7	94.195	5.8206	1	3.2772e-09	6.5544e-09	1.0886e-05	TRUE
NM_138959_60919	NM_138959	51.625/59.648/109.41	228.31/60.354/201.84	59.648	201.84	1.7418	1270.4	602.17	5.7946	1	3.4503e-09	6.9005e-09	1.1194e-05	TRUE
NM_015443_45504	NM_015443	75.92/81.577/67.509	244.16/239.05/41.484	75.92	239.05	1.6419	51.373	798.3	5.7737	1	3.8919e-09	7.7837e-09	1.234e-05	TRUE
NM_001282403_25566	NM_001282403	18.221/12.28/114.07	88.787/20.118/117.13	18.221	88.787	2.2238	4610.9	150.99	5.7428	1	5.0008e-09	1.0002e-08	1.5504e-05	TRUE
NM_001242525_20737	NM_001242525	230.8/235.08/509.23	548.57/205.92/726.49	235.08	548.57	1.219	37587	2998.3	5.7251	1	5.1678e-09	1.0336e-08	1.5673e-05	TRUE
NM_001150_14159	NM_001150	12.147/14.035/62.853	74.517/26.035/88.197	14.035	74.517	2.3285	1193.4	111.43	5.7297	1	5.5386e-09	1.1077e-08	1.6427e-05	TRUE
NM_080660_59561	NM_080660	173.1/170.17/510.39	434.42/181.06/605.53	173.1	434.42	1.3225	56888	2094.6	5.7099	1	5.6517e-09	1.1303e-08	1.6427e-05	TRUE
NM_007231_41160	NM_007231	60.736/63.157/144.33	207.7/35.503/213	63.157	207.7	1.7017	3297.5	643.77	5.6967	1	6.1457e-09	1.2291e-08	1.7498e-05	TRUE
NM_018411_49397	NM_018411	39.478/24.561/126.87	183.92/22.485/149.2	39.478	149.2	1.8917	3930	371.88	5.6899	1	6.4889e-09	1.2978e-08	1.8105e-05	TRUE
NM_001662_29058	NM_001662	39.478/40.35/129.2	206.11/125.44/151.29	40.35	151.29	1.8809	3947.4	381.49	5.6803	1	6.8577e-09	1.3715e-08	1.8759e-05	TRUE
NM_003467_33135	NM_003467	100.21/59.648/6.9837	279.04/198.81/9.761	59.648	198.81	1.7201	2209.6	602.17	5.6712	1	7.1435e-09	1.4287e-08	1.9165e-05	TRUE
NM_000891_1966	NM_000891	57.699/97.366/41.902	193.43/192.9/113.99	57.699	192.9	1.7239	911.52	579.25	5.6175	1	9.77e-09	1.954e-08	2.5717e-05	TRUE
NM_032189_56644	NM_032189	39.478/57.894/161.79	260.02/42.603/193.13	57.894	193.13	1.7208	5566.7	581.53	5.6079	1	1.0325e-08	2.0649e-08	2.6674e-05	TRUE
NM_018053_48659	NM_018053	36.441/31.578/123.96	139.52/39.053/207.77	36.441	139.52	1.9081	3841.6	338.72	5.6009	1	1.0924e-08	2.1848e-08	2.7709e-05	TRUE
NM_198992_68825	NM_198992	66.809/43.859/210.09	239.41/94.674/213.35	66.809	213.35	1.6604	10528	687.49	5.5887	1	1.1498e-08	2.2997e-08	2.8646e-05	TRUE
NM_001042545_6723	NM_001042545	30.368/19.298/96.026	123.67/36.686/121.31	30.368	121.31	1.9632	2216.8	273.82	5.4961	1	2.0084e-08	4.0168e-08	4.9156e-05	TRUE
NM_001085411_8042	NM_001085411	176.13/150/376.54	429.66/181.06/505.48	176.13	429.66	1.2817	20422	2137.7	5.4835	1	2.0852e-08	4.1704e-08	5.0156e-05	TRUE
NM_001127668_10166	NM_001127668	133.62/135.08/480.13	351.98/97.041/602.74	135.08	351.98	1.3751	59529	1566.7	5.4797	1	2.1315e-08	4.263e-08	5.0401e-05	TRUE
NM_004781_35900	NM_004781	197.39/188.59/285.75	467.72/203.55/508.62	197.39	467.72	1.2404	3942.3	2443	5.4692	1	2.261e-08	4.5219e-08	5.2571e-05	TRUE
NM_001243718_21335	NM_001243718	607.36/627.18/996.34	1159/876.92/1211.8	627.18	1159	0.88485	68337	9484.1	5.4608	1	2.3706e-08	4.7412e-08	5.4217e-05	TRUE
NM_004043_34353	NM_004043	413/372.8/714.08	840.3/442.6/828.64	413	828.64	1.0028	46133	5807.1	5.4542	1	2.4599e-08	4.9197e-08	5.5351e-05	TRUE
NM_017649_47878	NM_017649	85.03/101.75/380.03	283.8/143.19/467.83	101.75	283.8	1.4708	38859	1124.4	5.429	1	2.8373e-08	5.6745e-08	6.2224e-05	TRUE
NM_001042402_6604	NM_001042402	85.03/78.946/208.93	272.7/100.59/248.9	85.03	248.9	1.5385	7694	911.43	5.4281	1	2.8545e-08	5.709e-08	6.2224e-05	TRUE
NM_138396_60487	NM_138396	163.99/359.64/149.57	404.3/407.1/128.98	163.99	404.3	1.2966	19244	1966	5.4197	1	2.9849e-08	5.9698e-08	6.4065e-05	TRUE
NM_001278411_24816	NM_001278411	69.846/178.94/60.525	215.62/240.23/21.265	69.846	215.62	1.6124	5994.6	724.16	5.4172	1	3.0411e-08	6.0821e-08	6.4281e-05	TRUE
NM_003453_33108	NM_003453	54.662/93.858/38.992	185.5/179.88/19.173	54.662	179.88	1.7003	890.91	543.79	5.3697	1	3.9814e-08	7.9628e-08	8.2903e-05	TRUE
NM_207352_69936	NM_207352	72.883/68.42/154.22	220.38/108.87/241.93	72.883	220.38	1.5832	3318.1	761.1	5.3465	1	4.5034e-08	9.0067e-08	9.2392e-05	TRUE
NM_006214_39021	NM_006214	63.773/97.366/59.361	199.77/201.18/113.3	63.773	199.77	1.6321	574	651.11	5.3297	1	4.9497e-08	9.8995e-08	0.00010008	TRUE
NM_001242484_20712	NM_001242484	75.92/85.963/226.39	247.33/105.32/428.44	85.963	247.33	1.5138	9910.1	923.14	5.3112	1	5.458e-08	1.0916e-07	0.00010878	TRUE
NM_003172_32516	NM_003172	154.88/119.3/462.09	382.1/136.09/551.49	154.88	382.1	1.2973	47823	1838.7	5.299	1	5.8216e-08	1.1643e-07	0.00011439	TRUE
NM_001199184_19070	NM_001199184	200.43/371.92/182.16	464.54/527.81/202.19	200.43	464.54	1.2087	14872	2487.1	5.296	1	5.9193e-08	1.1839e-07	0.0001147	TRUE
NM_021228_52220	NM_021228	72.883/66.665/184.49	229.89/43.787/218.92	72.883	218.92	1.5737	6247	761.1	5.2936	1	6.0198e-08	1.204e-07	0.00011504	TRUE
NM_002833_31734	NM_002833	66.809/96.489/217.08	267.95/61.538/293.53	96.489	267.95	1.464	7711.1	1056.7	5.2745	1	6.667e-08	1.3334e-07	0.00012512	TRUE
NM_022773_53392	NM_022773	91.104/66.665/228.13	256.85/119.53/305.73	91.104	256.85	1.4852	9687.3	988.03	5.2729	1	6.7262e-08	1.3452e-07	0.00012512	TRUE
NM_198316_68273	NM_198316	42.515/44.736/219.99	153.79/73.372/241.93	44.736	153.79	1.7589	15359	430.32	5.2572	1	7.4304e-08	1.4861e-07	0.0001364	TRUE
NM_006547_39758	NM_006547	33.405/30.701/88.46	125.25/22.485/194.87	33.405	125.25	1.8756	1519.2	306.02	5.2504	1	7.8072e-08	1.5614e-07	0.00014145	TRUE
NM_001015887_4916	NM_001015887	127.55/199.12/96.608	328.19/349.11/74.602	127.55	328.19	1.3567	3039.9	1464.8	5.2426	1	7.919e-08	1.5838e-07	0.00014164	TRUE
NM_014165_42960	NM_014165	115.4/60.525/305.54	304.41/57.988/401.59	115.4	304.41	1.3917	19582	1302.8	5.2365	1	8.1861e-08	1.6372e-07	0.00014456	TRUE
NM_003931_34159	NM_003931	212.58/151.75/449.28	481.98/169.23/638.65	212.58	481.98	1.1772	29865	2664.7	5.219	1	8.9939e-08	1.7988e-07	0.00015308	TRUE
NM_020964_51727	NM_020964	176.13/182.45/343.95	515.28/155.03/428.78	182.45	428.78	1.2282	13060	2227.8	5.219	1	8.9972e-08	1.7994e-07	0.00015308	TRUE
NM_020696_51198	NM_020696	60.736/202.63/68.673	207.7/256.8/35.558	68.673	207.7	1.5827	9003.4	709.96	5.2176	1	9.1069e-08	1.8214e-07	0.00015308	TRUE
NM_021136_52030	NM_021136	45.552/45.613/142.58	82.445/155.03/155.48	45.613	155.03	1.743	4701.7	440.19	5.2151	1	9.3268e-08	1.8654e-07	0.00015308	TRUE
NM_001191013_17886	NM_001191013	197.39/223.68/442.3	501.01/274.55/505.13	223.68	501.01	1.1598	24243	2828.6	5.2145	1	9.2146e-08	1.8429e-07	0.00015308	TRUE
NM_001018072_5131	NM_001018072	434.26/373.68/708.85	843.47/473.37/869.42	434.26	843.47	0.95617	39534	6159.5	5.2141	1	9.2372e-08	1.8474e-07	0.00015308	TRUE
NM_001278279_24700	NM_001278279	63.773/215.78/55.288	196.6/207.1/35.906	63.773	196.6	1.6091	11590	651.11	5.2054	1	9.7383e-08	1.9477e-07	0.00015798	TRUE
NM_006562_39793	NM_006562	218.65/229.82/339.29	510.52/215.38/533.37	229.82	510.52	1.148	6054.4	2919.8	5.1948	1	1.0246e-07	2.0492e-07	0.0001643	TRUE
NM_001145295_13410	NM_001145295	288.5/343.85/609.91	699.19/331.36/747.76	343.85	699.19	1.0218	36926	4683.5	5.1923	1	1.0384e-07	2.0769e-07	0.00016463	TRUE
NM_052899_58861	NM_052899	27.331/7.8946/18.623	101.47/23.668/82.968	18.623	82.968	2.0973	95.466	154.88	5.1704	1	1.2524e-07	2.5049e-07	0.00019414	TRUE
NM_005534_37583	NM_005534	142.73/99.121/363.73	353.56/102.96/566.14	142.73	353.56	1.3027	25373	1671	5.1576	1	1.2506e-07	2.5013e-07	0.00019414	TRUE
NM_052885_58833	NM_052885	127.55/210.52/99.518	361.49/324.26/81.922	127.55	324.26	1.3393	3835.3	1464.8	5.1398	1	1.3759e-07	2.7518e-07	0.00021093	TRUE
NM_020894_51608	NM_020894	142.73/155.26/310.19	396.37/172.78/375.8	155.26	375.8	1.2698	12081	1844	5.1357	1	1.4059e-07	2.8118e-07	0.0002132	TRUE
NM_001174153_16997	NM_001174153	42.515/33.333/129.2	145.86/49.704/213.35	42.515	145.86	1.7549	3799.2	405.48	5.1324	1	1.4559e-07	2.9119e-07	0.00021841	TRUE
NM_003244_32650	NM_003244	9.1104/60.525/11.64	60.248/61.538/8.0179	11.64	60.248	2.2767	1198.1	89.633	5.1343	1	1.5903e-07	3.1807e-07	0.00023355	TRUE
NM_001085399_8035	NM_001085399	81.993/217.54/46.558	277.46/233.13/27.888	81.993	233.13	1.4963	9814.2	873.48	5.1139	1	1.5819e-07	3.1639e-07	0.00023355	TRUE
NM_015414_45445	NM_015414	261.16/290.34/437.65	669.07/355.03/605.18	290.34	605.18	1.057	11274	3840.6	5.0802	1	1.885e-07	3.7699e-07	0.00027393	TRUE
NM_022787_53417	NM_022787	15.184/14.912/102.43	91.958/5.9171/71.464	15.184	71.464	2.1627	3805.8	122.11	5.093	1	1.9253e-07	3.8507e-07	0.00027691	TRUE
NM_001242913_21002	NM_001242913	106.29/90.349/228.13	280.63/66.272/355.23	106.29	280.63	1.3923	7550.3	1183.3	5.0682	1	2.0101e-07	4.0202e-07	0.00028615	TRUE
NM_031372_56033	NM_031372	81.993/92.98/169.94	253.68/112.43/287.95	92.98	253.68	1.4382	3021.5	1011.9	5.0517	1	2.193e-07	4.3861e-07	0.00030904	TRUE
NM_024701_54515	NM_024701	97.177/76.314/250.25	291.73/69.822/261.8	97.177	261.8	1.4205	11933	1065.5	5.0433	1	2.2908e-07	4.5816e-07	0.00031959	TRUE
NM_001797_29373	NM_001797	109.32/102.63/322.41	285.39/107.69/384.86	109.32	285.39	1.3762	22726	1223	5.0345	1	2.3975e-07	4.7951e-07	0.00033117	TRUE
NM_001184788_17402	NM_001184788	6.0736/11.403/20.369	58.663/59.171/14.641	11.403	58.663	2.2661	54.396	87.522	5.0516	1	2.4653e-07	4.9305e-07	0.00033391	TRUE
NM_145047_61783	NM_145047	100.21/89.472/147.24	274.29/152.66/267.38	100.21	267.38	1.4069	1163.4	1104.6	5.0298	1	2.4579e-07	4.9159e-07	0.00033391	TRUE
NM_033015_57944	NM_033015	206.5/189.47/498.17	461.37/189.35/690.94	206.5	461.37	1.1559	42680	2575.7	5.022	1	2.5571e-07	5.1142e-07	0.00034302	TRUE
NM_006042_38672	NM_006042	88.067/102.63/228.72	302.83/166.86/271.56	102.63	271.56	1.3952	8055	1135.8	5.0127	1	2.687e-07	5.3739e-07	0.00035701	TRUE
NM_024086_53866	NM_024086	21.258/87.717/11.058	145.86/88.757/17.082	21.258	88.757	2.0117	2260.5	180.68	5.0216	1	2.7167e-07	5.4334e-07	0.00035755	TRUE
NM_015950_46170	NM_015950	91.104/128.94/66.927	272.7/248.52/48.805	91.104	248.52	1.4378	1008.2	988.03	5.008	1	2.7557e-07	5.5114e-07	0.00035815	TRUE
NM_022556_53236	NM_022556	230.8/189.47/348.02	529.55/156.21/501.99	230.8	501.99	1.1177	7724.8	2934.3	5.0064	1	2.7726e-07	5.5452e-07	0.00035815	TRUE
NM_001287755_27362	NM_001287755	9.1104/14.912/62.271	69.761/9.4674/125.5	14.912	69.761	2.1528	1138.3	119.57	5.016	1	2.8878e-07	5.7757e-07	0.00036962	TRUE
NM_173573_65107	NM_173573	157.91/146.49/265.96	396.37/207.1/374.4	157.91	374.4	1.2402	5902.6	1881	4.9916	1	2.994e-07	5.988e-07	0.00037972	TRUE
NM_014957_44552	NM_014957	224.72/164.03/161.21	605.65/294.67/384.86	164.03	384.86	1.2253	1845.7	1966.6	4.9796	1	3.1864e-07	6.3728e-07	0.00040048	TRUE
NM_201559_69225	NM_201559	160.95/171.05/360.82	416.98/168.05/397.06	171.05	397.06	1.2102	18058	2065.6	4.9729	1	3.2974e-07	6.5948e-07	0.00041073	TRUE
NM_001282428_25607	NM_001282428	69.846/143.86/65.181	261.6/203.55/32.42	69.846	203.55	1.5297	2749.7	724.16	4.9685	1	3.3903e-07	6.7806e-07	0.00041857	TRUE
NM_001099285_8497	NM_001099285	30.368/77.191/22.697	112.57/114.79/6.6235	30.368	112.57	1.8562	1125.6	273.82	4.9675	1	3.5069e-07	7.0139e-07	0.00042419	TRUE
NM_004117_34516	NM_004117	315.83/303.5/584.88	638.95/334.91/681.52	315.83	638.95	1.0143	36272	4238.9	4.9629	1	3.472e-07	6.944e-07	0.00042419	TRUE
NM_001166698_15704	NM_001166698	160.95/163.15/252	440.76/94.674/382.42	163.15	382.42	1.2239	3948.8	1954.3	4.9599	1	3.5271e-07	7.0542e-07	0.00042419	TRUE
NM_001287810_27375	NM_001287810	233.83/213.15/494.68	504.18/288.75/703.14	233.83	504.18	1.1052	34234	2979.7	4.9527	1	3.6601e-07	7.3201e-07	0.00043642	TRUE
NM_173552_65060	NM_173552	18.221/67.542/119.89	198.18/57.988/254.83	67.542	198.18	1.539	2586.3	696.32	4.9508	1	3.7141e-07	7.4283e-07	0.00043912	TRUE
NM_005254_36937	NM_005254	85.03/129.82/69.837	245.75/234.32/88.894	85.03	234.32	1.4517	1118.6	911.43	4.9449	1	3.8176e-07	7.6352e-07	0.00044383	TRUE
NM_021147_52056	NM_021147	118.43/210.52/22.697	299.65/321.89/34.163	118.43	299.65	1.3319	8822.9	1343.1	4.9449	1	3.8116e-07	7.6232e-07	0.00044383	TRUE
NM_002757_31557	NM_002757	36.441/63.157/46.558	175.99/53.254/151.29	46.558	151.29	1.6791	188.93	450.85	4.9327	1	4.114e-07	8.228e-07	0.00047269	TRUE
NM_015177_45009	NM_015177	54.662/54.385/159.46	169.65/55.621/190.69	54.662	169.65	1.6162	5491.4	543.79	4.9308	1	4.1336e-07	8.2672e-07	0.00047269	TRUE
NM_003413_33040	NM_003413	51.625/60.525/222.31	182.33/46.153/245.07	60.525	182.33	1.5752	13128	612.53	4.9215	1	4.3251e-07	8.6502e-07	0.00049056	TRUE
NM_001037163_5908	NM_001037163	249.02/232.45/343.95	527.96/254.44/526.39	249.02	526.39	1.0769	4643.1	3207.7	4.8975	1	4.8541e-07	9.7082e-07	0.00054613	TRUE
NM_001195102_18294	NM_001195102	78.957/76.314/274.11	220.38/147.93/340.59	78.957	220.38	1.4692	19046	835.77	4.8919	1	5.008e-07	1.0016e-06	0.00055893	TRUE
NM_015261_45158	NM_015261	66.809/49.999/139.09	195.01/54.437/251.69	66.809	195.01	1.5314	2753.7	687.49	4.8895	1	5.0813e-07	1.0163e-06	0.00056203	TRUE
NM_001001330_2236	NM_001001330	157.91/139.47/272.95	396.37/146.74/369.87	157.91	369.87	1.2227	6786.4	1881	4.8871	1	5.1164e-07	1.0233e-06	0.00056203	TRUE
NM_015650_45828	NM_015650	30.368/77.191/16.877	134.77/111.24/14.99	30.368	111.24	1.8392	1187.2	273.82	4.8873	1	5.286e-07	1.0572e-06	0.00057022	TRUE
NM_001198569_18712	NM_001198569	94.141/96.489/219.4	299.65/100.59/255.18	96.489	255.18	1.3938	7556.9	1056.7	4.8818	1	5.2652e-07	1.053e-06	0.00057022	TRUE
NM_033504_58589	NM_033504	57.699/68.42/140.84	198.18/75.739/205.68	68.42	198.18	1.5207	2679.7	706.9	4.8807	1	5.3135e-07	1.0627e-06	0.00057022	TRUE
NM_199340_69038	NM_199340	136.66/147.37/185.65	350.39/200/352.09	147.37	350.39	1.2439	790.21	1734.7	4.8746	1	5.4534e-07	1.0907e-06	0.00058077	TRUE
NM_000146_300	NM_000146	127.55/88.595/326.49	313.92/87.573/630.28	127.55	313.92	1.2927	20548	1464.8	4.8698	1	5.5884e-07	1.1177e-06	0.00059063	TRUE
NM_001142482_12290	NM_001142482	54.662/127.19/51.796	210.87/168.05/54.731	54.662	168.05	1.6026	2634.3	543.79	4.8622	1	5.8599e-07	1.172e-06	0.00061468	TRUE
NM_005025_36428	NM_005025	145.77/244.73/109.99	347.22/346.74/96.215	145.77	346.74	1.2445	5536.9	1712.7	4.8563	1	5.9806e-07	1.1961e-06	0.00062265	TRUE
NM_001042693_6800	NM_001042693	252.05/243.85/62.271	515.28/647.33/42.181	243.85	515.28	1.0762	16520	3129.9	4.8516	1	6.1242e-07	1.2248e-06	0.00063288	TRUE
NM_014023_42786	NM_014023	249.02/236.84/410.87	523.21/310.06/659.21	249.02	523.21	1.0681	13173	3207.7	4.8412	1	6.4536e-07	1.2907e-06	0.00066202	TRUE
NM_021079_51932	NM_021079	60.736/55.262/158.3	180.74/54.437/279.93	60.736	180.74	1.5577	4774.1	615.03	4.8391	1	6.5685e-07	1.3137e-06	0.00066889	TRUE
NM_001282406_25574	NM_001282406	142.73/144.73/195.54	344.05/204.73/374.05	144.73	344.05	1.2435	1292.8	1698.5	4.8362	1	6.6174e-07	1.3235e-06	0.00066898	TRUE
NM_198527_68511	NM_198527	18.221/19.298/137.35	80.859/21.302/171.17	19.298	80.859	2.0118	6968.3	161.43	4.8453	1	6.7578e-07	1.3516e-06	0.00067826	TRUE
NM_001265593_23275	NM_001265593	3.0368/35.964/8.7296	47.564/59.171/1.3944	8.7296	47.564	2.3194	387.06	64.161	4.8482	1	7.2251e-07	1.445e-06	0.00071547	TRUE
NM_001100167_8739	NM_001100167	97.177/170.17/60.525	264.77/254.44/72.161	97.177	254.44	1.3795	3335.8	1065.5	4.8176	1	7.274e-07	1.4548e-06	0.00071547	TRUE
NM_018419_49413	NM_018419	133.62/271.05/32.009	356.73/323.07/26.843	133.62	323.07	1.2674	14606	1546.8	4.8172	1	7.2824e-07	1.4565e-06	0.00071547	TRUE
NM_001109662_9230	NM_001109662	30.368/27.192/103.59	141.11/18.935/110.16	30.368	110.16	1.8253	2685.9	273.82	4.8219	1	7.3528e-07	1.4706e-06	0.00071734	TRUE
NM_003934_34164	NM_003934	124.51/71.051/343.95	306/84.023/437.5	124.51	306	1.2904	25506	1424	4.8094	1	7.5743e-07	1.5149e-06	0.00073064	TRUE
NM_001080439_7475	NM_001080439	224.72/276.31/437.65	575.53/397.63/565.79	276.31	565.79	1.0313	14345	3623.8	4.8087	1	7.594e-07	1.5188e-06	0.00073064	TRUE
NM_001113525_9479	NM_001113525	88.067/85.086/201.36	296.48/79.289/236.01	88.067	236.01	1.412	6422.5	949.62	4.8007	1	7.9206e-07	1.5841e-06	0.00075685	TRUE
NM_015104_44860	NM_015104	27.331/28.947/126.87	106.23/33.136/277.84	28.947	106.23	1.8402	4795.8	258.94	4.8025	1	8.1265e-07	1.6253e-06	0.00077124	TRUE
NM_101395_59818	NM_101395	9.1104/45.613/2.3279	77.688/48.52/2.7888	9.1104	48.52	2.2922	689.22	67.423	4.7995	1	9.1776e-07	1.8355e-06	0.00086512	TRUE
NM_148896_62413	NM_148896	21.258/48.245/162.95	169.65/48.52/151.29	48.245	151.29	1.6288	6943.2	469.98	4.7534	1	1.0131e-06	2.0262e-06	0.00094859	TRUE
NM_170696_64425	NM_170696	294.57/430.69/148.99	591.38/599.99/125.15	294.57	591.38	1.003	19862	3906.2	4.749	1	1.022e-06	2.0439e-06	0.0009505	TRUE
NM_001142392_12206	NM_001142392	203.47/221.05/415.53	513.69/287.57/471.66	221.05	471.66	1.0899	19066	2789.6	4.745	1	1.0425e-06	2.085e-06	0.00096317	TRUE
NM_001272050_24158	NM_001272050	221.69/215.78/390.51	472.47/173.96/596.46	221.69	472.47	1.0883	14267	2799	4.7402	1	1.0674e-06	2.1349e-06	0.00097973	TRUE
NM_153442_64086	NM_153442	157.91/235.96/154.81	363.07/383.43/312.35	157.91	363.07	1.196	3050.5	1881	4.7304	1	1.1204e-06	2.2409e-06	0.0010216	TRUE
NM_001135655_11468	NM_001135655	42.515/57.894/89.042	204.53/130.18/171.86	57.894	171.86	1.5534	603.37	581.53	4.7261	1	1.1539e-06	2.3079e-06	0.0010454	TRUE
NM_021047_51870	NM_021047	109.32/118.42/232.21	302.83/121.89/291.43	118.42	291.43	1.2921	6515.4	1342.9	4.7214	1	1.1718e-06	2.3436e-06	0.0010547	TRUE
NM_001005366_3544	NM_001005366	88.067/102.63/242.68	261.6/112.43/375.8	102.63	261.6	1.3415	9913.6	1135.8	4.7171	1	1.1974e-06	2.3947e-06	0.0010708	TRUE
NM_138401_60492	NM_138401	106.29/146.49/236.86	420.15/89.94/341.98	146.49	341.98	1.2175	4891.9	1722.6	4.7102	1	1.2377e-06	2.4753e-06	0.0010998	TRUE
NM_014500_43639	NM_014500	33.405/28.07/128.62	115.74/43.787/126.54	33.405	115.74	1.7626	4546.9	306.02	4.7066	1	1.2957e-06	2.5914e-06	0.0011441	TRUE
NM_024698_54509	NM_024698	78.957/125.44/66.927	218.8/214.2/73.207	78.957	214.2	1.4284	1152.5	835.77	4.6781	1	1.4522e-06	2.9044e-06	0.0012742	TRUE
NM_001039538_6161	NM_001039538	88.067/65.788/142	236.24/63.905/231.82	88.067	231.82	1.3863	1702.7	949.62	4.665	1	1.5464e-06	3.0928e-06	0.0013472	TRUE
NM_001252197_21743	NM_001252197	45.552/49.122/131.53	168.06/22.485/151.29	49.122	151.29	1.6034	3401.6	479.98	4.6637	1	1.5728e-06	3.1457e-06	0.0013472	TRUE
NM_198567_68577	NM_198567	69.846/174.56/50.632	367.83/195.26/74.95	69.846	195.26	1.47	5666.8	724.16	4.6606	1	1.5837e-06	3.1675e-06	0.0013472	TRUE
NM_002222_30368	NM_002222	200.43/157.89/254.91	432.83/127.81/455.28	200.43	432.83	1.1069	2388.6	2487.1	4.6601	1	1.58e-06	3.16e-06	0.0013472	TRUE
NM_001135554_11404	NM_001135554	200.43/157.01/435.9	432.83/191.71/480.73	200.43	432.83	1.1069	28666	2487.1	4.6601	1	1.58e-06	3.16e-06	0.0013472	TRUE
NM_001017973_5054	NM_001017973	589.14/576.3/754.24	1025.8/633.13/1120.4	589.14	1025.8	0.79904	13712	8812	4.6517	1	1.6462e-06	3.2924e-06	0.0013919	TRUE
NM_194272_67905	NM_194272	24.294/59.648/20.369	91.958/108.87/1.0458	24.294	91.958	1.8778	632.64	211.1	4.657	1	1.6835e-06	3.367e-06	0.0014064	TRUE
NM_015908_46086	NM_015908	36.441/71.928/26.189	122.08/130.18/23.705	36.441	122.08	1.7169	682.21	338.72	4.6533	1	1.6735e-06	3.3471e-06	0.0014064	TRUE
NM_005046_36475	NM_005046	85.03/146.49/357.33	339.29/151.48/371.96	146.49	339.29	1.2062	24116	1722.6	4.6454	1	1.6977e-06	3.3954e-06	0.0014098	TRUE
NM_001025091_5348	NM_001025091	51.625/62.279/144.33	179.16/84.023/207.77	62.279	179.16	1.5095	3422.9	633.33	4.6443	1	1.7174e-06	3.4348e-06	0.0014177	TRUE
NM_001278482_24854	NM_001278482	78.957/97.366/211.84	248.92/80.473/250.65	97.366	248.92	1.3452	6721.4	1067.9	4.6376	1	1.7651e-06	3.5301e-06	0.0014416	TRUE
NM_199337_69032	NM_199337	230.8/156.14/367.23	481.98/244.97/524.3	230.8	481.98	1.0591	12094	2934.3	4.6371	1	1.767e-06	3.5339e-06	0.0014416	TRUE
NM_001278579_24949	NM_001278579	94.141/152.63/101.26	329.78/149.11/255.88	101.26	255.88	1.3288	1344.5	1118.1	4.6238	1	1.886e-06	3.7719e-06	0.0015297	TRUE
NM_173660_65232	NM_173660	21.258/59.648/27.353	109.4/99.407/32.769	27.353	99.407	1.8243	540.06	242.39	4.6281	1	1.9209e-06	3.8417e-06	0.001549	TRUE
NM_001005366_3546	NM_001005366	9.1104/15.789/56.452	68.175/5.9171/73.207	15.789	68.175	2.0427	849.02	127.8	4.634	1	1.9517e-06	3.9034e-06	0.0015648	TRUE
NM_020789_51396	NM_020789	33.405/30.701/245.59	114.15/34.319/310.26	33.405	114.15	1.7429	22516	306.02	4.616	1	2.0127e-06	4.0254e-06	0.001584	TRUE
NM_005348_37163	NM_005348	48.589/14.912/171.68	149.03/17.751/175	48.589	149.03	1.5972	8143.1	473.9	4.6141	1	1.9994e-06	3.9987e-06	0.001584	TRUE
NM_006937_40586	NM_006937	39.478/35.964/122.8	128.42/62.721/138.75	39.478	128.42	1.6769	3477.2	371.88	4.6123	1	2.0323e-06	4.0647e-06	0.001584	TRUE
NM_001243942_21442	NM_001243942	39.478/98.244/26.189	128.42/136.09/26.494	39.478	128.42	1.6769	1815	371.88	4.6123	1	2.0323e-06	4.0647e-06	0.001584	TRUE
NM_001204056_19785	NM_001204056	185.24/142.98/306.12	450.27/140.83/404.73	185.24	404.73	1.1233	8198.5	2267.8	4.609	1	2.0232e-06	4.0464e-06	0.001584	TRUE
NM_032937_57853	NM_032937	69.846/72.805/198.45	199.77/62.721/230.08	72.805	199.77	1.4437	7898.1	760.15	4.605	1	2.0707e-06	4.1414e-06	0.0016013	TRUE
NM_001142807_12524	NM_001142807	57.699/72.805/189.72	207.7/76.922/199.75	72.805	199.75	1.4436	6949.1	760.15	4.6043	1	2.0775e-06	4.155e-06	0.0016013	TRUE
NM_002583_31182	NM_002583	88.067/51.753/158.88	229.89/81.656/239.84	88.067	229.89	1.3743	3166.5	949.62	4.6024	1	2.0927e-06	4.1853e-06	0.0016041	TRUE
NM_001286559_26816	NM_001286559	88.067/93.858/243.27	240.99/75.739/274.7	93.858	240.99	1.3511	11178	1023.1	4.6001	1	2.1152e-06	4.2304e-06	0.0016046	TRUE
NM_033414_58500	NM_033414	145.77/113.16/289.82	336.12/101.77/398.46	145.77	336.12	1.1997	10908	1712.7	4.5997	1	2.1164e-06	4.2327e-06	0.0016046	TRUE
NM_152788_63573	NM_152788	66.809/83.332/159.46	220.38/99.407/243.68	83.332	220.38	1.3924	3034.4	890.17	4.5935	1	2.1855e-06	4.3709e-06	0.0016481	TRUE
NM_019892_50461	NM_019892	66.809/44.736/178.67	244.16/57.988/187.2	66.809	187.2	1.4727	6499.6	687.49	4.5916	1	2.2114e-06	4.4228e-06	0.0016587	TRUE
NM_024681_54471	NM_024681	81.993/84.209/268.29	221.97/117.16/277.14	84.209	221.97	1.3878	16946	901.14	4.589	1	2.2323e-06	4.4646e-06	0.0016654	TRUE
NM_001128208_10296	NM_001128208	57.699/55.262/181.58	168.06/66.272/250.65	57.699	168.06	1.5261	7675.7	579.25	4.5855	1	2.2836e-06	4.5673e-06	0.0016946	TRUE
NM_005080_36561	NM_005080	109.32/99.121/247.34	269.53/85.206/275.4	109.32	269.53	1.294	9576.1	1223	4.5811	1	2.3143e-06	4.6287e-06	0.0017083	TRUE
NM_017854_48281	NM_017854	42.515/134.21/30.263	134.77/170.41/16.036	42.515	134.77	1.6415	4278.8	405.48	4.5812	1	2.3523e-06	4.7046e-06	0.0017272	TRUE
NM_015871_46020	NM_015871	103.25/200/23.861	331.36/257.99/25.448	103.25	257.99	1.3128	7831.2	1143.8	4.5752	1	2.382e-06	4.7639e-06	0.0017398	TRUE
NM_001244015_21460	NM_001244015	27.331/33.333/100.68	137.94/30.769/113.3	33.333	113.3	1.7351	2286	305.25	4.5769	1	2.4285e-06	4.8571e-06	0.0017646	TRUE
NM_001204375_19951	NM_001204375	18.221/68.42/12.221	74.517/85.206/11.155	18.221	74.517	1.9741	1278	150.99	4.5816	1	2.4788e-06	4.9577e-06	0.0017844	TRUE
NM_001243745_21359	NM_001243745	291.53/262.28/347.44	600.89/203.55/575.2	291.53	575.2	0.97797	1990.8	3859	4.5664	1	2.4813e-06	4.9627e-06	0.0017844	TRUE
NM_178438_66392	NM_178438	36.441/127.19/20.369	120.5/131.36/31.723	36.441	120.5	1.6982	4246.8	338.72	4.5671	1	2.5328e-06	5.0657e-06	0.0018121	TRUE
NM_006560_39786	NM_006560	182.21/192.98/520.87	415.39/196.45/774.95	192.98	415.39	1.1021	53814	2379.1	4.5599	1	2.5589e-06	5.1177e-06	0.0018214	TRUE
NM_001018024_5109	NM_001018024	27.331/24.561/93.698	98.299/53.254/310.26	27.331	98.299	1.8094	2206.1	242.17	4.5605	1	2.6572e-06	5.3143e-06	0.0018817	TRUE
NM_001286810_27057	NM_001286810	291.53/308.77/570.92	619.92/267.45/600.65	308.77	600.65	0.95774	34510	4127.9	4.543	1	2.7733e-06	5.5466e-06	0.001954	TRUE
NM_052853_58769	NM_052853	145.77/103.51/201.36	359.9/97.041/333.27	145.77	333.27	1.1875	2438.5	1712.7	4.5307	1	2.94e-06	5.88e-06	0.0020611	TRUE
NM_003508_33224	NM_003508	60.736/87.717/193.22	226.72/50.887/284.46	87.717	226.72	1.36	5928.9	945.21	4.5213	1	3.079e-06	6.158e-06	0.0021478	TRUE
NM_024334_54044	NM_024334	6.0736/25.438/2.3279	38.051/35.503/3.4861	6.0736	35.503	2.3675	194.51	42.111	4.535	1	3.489e-06	6.978e-06	0.0024216	TRUE
NM_001160224_14433	NM_001160224	57.699/70.174/135.6	209.28/67.455/191.38	70.174	191.38	1.4346	2218.1	728.13	4.492	1	3.5451e-06	7.0903e-06	0.0024484	TRUE
NM_001008388_3982	NM_001008388	72.883/114.03/66.345	217.21/196.45/84.363	72.883	196.45	1.4182	868.02	761.1	4.4789	1	3.7664e-06	7.5327e-06	0.0025884	TRUE
NM_013327_42478	NM_013327	109.32/98.244/103.59	283.8/179.88/255.18	103.59	255.18	1.2924	30.734	1148.3	4.4735	1	3.8522e-06	7.7044e-06	0.0026344	TRUE
NM_015621_45781	NM_015621	45.552/50.876/104.76	150.62/86.39/183.37	50.876	150.62	1.5473	1465.7	500.06	4.4604	1	4.1371e-06	8.2741e-06	0.0028154	TRUE
NM_022170_52979	NM_022170	33.405/46.49/133.85	141.11/63.905/167.68	46.49	141.11	1.5813	3901.9	450.09	4.4599	1	4.1599e-06	8.3197e-06	0.0028172	TRUE
NM_001271854_24028	NM_001271854	154.88/139.47/282.26	351.98/158.58/345.82	154.88	345.82	1.1538	8231.7	1838.7	4.4529	1	4.2367e-06	8.4733e-06	0.0028553	TRUE
NM_004102_34482	NM_004102	48.589/84.209/55.288	161.72/159.76/63.795	55.288	159.76	1.514	440.65	551.07	4.4505	1	4.3239e-06	8.6478e-06	0.0029001	TRUE
NM_001098626_8355	NM_001098626	75.92/28.947/14.549	144.28/100.59/23.008	28.947	100.59	1.7623	1206.9	258.94	4.4523	1	4.4069e-06	8.8137e-06	0.002931	TRUE
NM_025264_55390	NM_025264	264.2/257.01/464.42	524.79/266.27/565.79	264.2	524.79	0.98741	20069	3438.3	4.4442	1	4.4119e-06	8.8238e-06	0.002931	TRUE
NM_001256505_22332	NM_001256505	109.32/142.1/236.28	334.54/143.19/323.16	142.1	323.16	1.1796	4972.1	1662.4	4.4406	1	4.4855e-06	8.9711e-06	0.0029658	TRUE
NM_018622_49607	NM_018622	182.21/112.28/323.58	474.06/224.85/391.48	182.21	391.48	1.0992	12438	2224.3	4.4374	1	4.5538e-06	9.1077e-06	0.0029967	TRUE
NM_001098537_8321	NM_001098537	75.92/101.75/231.04	250.51/130.18/332.57	101.75	250.51	1.2914	8691.9	1124.4	4.4361	1	4.5864e-06	9.1728e-06	0.003004	TRUE
NM_033020_57953	NM_033020	33.405/123.68/30.845	110.98/164.5/15.687	33.405	110.98	1.7026	4078.2	306.02	4.4347	1	4.7428e-06	9.4856e-06	0.003061	TRUE
NM_001204265_19910	NM_001204265	358.34/388.59/563.93	814.93/468.63/714.29	388.59	714.29	0.87658	15830	5406.3	4.4297	1	4.7182e-06	9.4363e-06	0.003061	TRUE
NM_000437_1018	NM_000437	148.8/256.13/176.92	390.03/382.25/218.58	176.92	382.25	1.107	3532.8	2148.9	4.4293	1	4.7271e-06	9.4542e-06	0.003061	TRUE
NM_173810_65334	NM_173810	236.87/213.15/387.6	480.4/171.6/636.55	236.87	480.4	1.0171	11640	3025.1	4.4277	1	4.7612e-06	9.5224e-06	0.003061	TRUE
NM_003281_32745	NM_003281	133.62/227.19/81.477	321.85/307.69/56.126	133.62	307.69	1.1973	5737	1546.8	4.426	1	4.8012e-06	9.6025e-06	0.0030726	TRUE
NM_001282236_25461	NM_001282236	60.736/172.8/54.124	229.89/170.41/78.785	60.736	170.41	1.4733	6301.4	615.03	4.4225	1	4.9134e-06	9.8268e-06	0.00313	TRUE
NM_001286_26523	NM_001286	42.515/41.227/194.38	131.59/44.97/174.3	42.515	131.59	1.6074	11532	405.48	4.4237	1	4.9361e-06	9.8722e-06	0.0031301	TRUE
NM_015889_46049	NM_015889	379.6/314.03/735.62	699.19/435.5/1016.2	379.6	699.19	0.87948	65524	5259.8	4.4067	0.99999	5.2474e-06	1.0495e-05	0.0033125	TRUE
NM_004705_35748	NM_004705	36.441/44.736/94.862	166.47/40.236/135.96	44.736	135.96	1.5823	1290.7	430.32	4.3974	0.99999	5.5641e-06	1.1128e-05	0.0034966	TRUE
NM_031283_55961	NM_031283	75.92/179.82/56.452	221.97/200/74.95	75.92	200	1.3858	5587.2	798.3	4.3915	0.99999	5.6492e-06	1.1298e-05	0.0035184	TRUE
NM_001164232_14916	NM_001164232	258.13/218.42/581.98	512.11/321.89/766.93	258.13	512.11	0.9856	53227	3345.8	4.3909	0.99999	5.6444e-06	1.1289e-05	0.0035184	TRUE
NM_001204889_20093	NM_001204889	30.368/62.279/5.8198	103.06/107.69/7.3207	30.368	103.06	1.73	810.48	273.82	4.3927	0.99999	5.791e-06	1.1582e-05	0.0035708	TRUE
NM_203464_69509	NM_203464	258.13/199.12/284	586.63/197.63/511.75	258.13	511.75	0.9846	2075.8	3345.8	4.3847	0.99999	5.806e-06	1.1612e-05	0.0035708	TRUE
NM_152735_63464	NM_152735	218.65/240.35/412.04	483.57/254.44/661.3	240.35	483.57	1.0056	14975	3077.2	4.3846	0.99999	5.8101e-06	1.162e-05	0.0035708	TRUE
NM_015193_45047	NM_015193	321.9/277.19/540.65	610.41/336.09/841.53	321.9	610.41	0.92105	24926	4334.7	4.3821	0.99999	5.8779e-06	1.1756e-05	0.0035966	TRUE
NM_001127641_10142	NM_001127641	57.699/43.859/130.36	174.4/44.97/163.15	57.699	163.15	1.4836	2735.8	579.25	4.3813	0.99999	5.9465e-06	1.1893e-05	0.0036227	TRUE
NM_015516_45639	NM_015516	109.32/88.595/227.55	293.31/144.38/262.15	109.32	262.15	1.2541	7203.8	1223	4.3701	0.99999	6.2143e-06	1.2429e-05	0.0037694	TRUE
NM_001242874_20970	NM_001242874	188.28/200.87/218.82	513.69/228.4/418.68	200.87	418.68	1.0558	240.37	2493.6	4.3616	0.99999	6.4547e-06	1.2909e-05	0.0038982	TRUE
NM_001083592_7937	NM_001083592	69.846/69.297/161.79	187.09/37.869/391.48	69.846	187.09	1.4086	4226.9	724.16	4.3567	0.99999	6.633e-06	1.3266e-05	0.0039887	TRUE
NM_147150_62315	NM_147150	103.25/85.963/228.13	250.51/119.53/271.91	103.25	250.51	1.2705	7947.4	1143.8	4.354	0.99999	6.6923e-06	1.3385e-05	0.0040071	TRUE
NM_005720_37980	NM_005720	27.331/71.928/12.803	95.128/100.59/5.9263	27.331	95.128	1.7626	1100	242.17	4.3567	0.99999	6.8739e-06	1.3748e-05	0.0040982	TRUE
NM_001258454_23096	NM_001258454	643.8/630.69/1078.4	1073.4/562.13/1399.3	643.8	1073.4	0.73656	94525	9780	4.3437	0.99999	7.0046e-06	1.4009e-05	0.0041584	TRUE
NM_001077397_7085	NM_001077397	42.515/31.578/153.64	130.01/53.254/130.73	42.515	130.01	1.5901	6234.3	405.48	4.345	0.99999	7.0867e-06	1.4173e-05	0.0041649	TRUE
NM_207009_69759	NM_207009	42.515/36.841/164.7	130.01/22.485/307.82	42.515	130.01	1.5901	7480.5	405.48	4.345	0.99999	7.0867e-06	1.4173e-05	0.0041649	TRUE
NM_001276264_24223	NM_001276264	133.62/117.54/191.47	312.34/143.19/304.33	133.62	304.33	1.1815	1802.6	1546.8	4.3407	0.99999	7.1053e-06	1.4211e-05	0.0041649	TRUE
NM_001285486_26505	NM_001285486	33.405/102.63/27.353	109.4/163.31/9.761	33.405	109.4	1.682	2414.3	306.02	4.3441	0.99999	7.1949e-06	1.439e-05	0.0041859	TRUE
NM_024848_54803	NM_024848	57.699/85.086/56.452	221.97/162.13/128.98	57.699	162.13	1.4746	375.8	579.25	4.339	0.99999	7.2156e-06	1.4431e-05	0.0041859	TRUE
NM_001860_29526	NM_001860	252.05/237.71/363.73	499.42/227.22/579.03	252.05	499.42	0.98371	6339.1	3253.7	4.3367	0.99999	7.231e-06	1.4462e-05	0.0041859	TRUE
NM_001139441_12013	NM_001139441	48.589/55.262/206.6	156.96/46.153/280.63	55.262	156.96	1.4893	11474	550.77	4.3335	0.99999	7.4072e-06	1.4814e-05	0.0042702	TRUE
NM_016002_46280	NM_016002	103.25/235.96/102.43	269.53/249.7/73.556	103.25	249.7	1.2659	8806.2	1143.8	4.3302	0.99999	7.4564e-06	1.4913e-05	0.0042808	TRUE
NM_199121_68883	NM_199121	176.13/134.21/117.56	344.05/144.38/304.68	134.21	304.68	1.1769	1017.5	1554.8	4.3234	0.99999	7.6845e-06	1.5369e-05	0.0043701	TRUE
NM_001206654_20220	NM_001206654	142.73/197.36/145.49	328.19/262.72/324.2	145.49	324.2	1.1505	1349.1	1708.9	4.323	0.99999	7.6978e-06	1.5396e-05	0.0043701	TRUE
NM_001178031_17168	NM_001178031	106.29/121.93/282.26	298.07/123.08/283.07	121.93	283.07	1.2084	12975	1389.5	4.3228	0.99999	7.7058e-06	1.5412e-05	0.0043701	TRUE
NM_001136036_11686	NM_001136036	42.515/45.613/206.6	136.35/74.556/320.37	45.613	136.35	1.5591	12963	440.19	4.3248	0.99999	7.7474e-06	1.5495e-05	0.0043759	TRUE
NM_001271831_24002	NM_001271831	170.06/161.4/233.95	390.03/156.21/365.69	170.06	365.69	1.1	2078.7	2051.6	4.319	0.99999	7.8372e-06	1.5674e-05	0.0044088	TRUE
NM_001080521_7678	NM_001080521	130.58/143.86/281.09	325.02/198.81/321.07	143.86	321.07	1.1527	9505.2	1686.4	4.3152	0.99999	7.9746e-06	1.5949e-05	0.004468	TRUE
NM_015676_45875	NM_015676	270.27/271.05/384.69	553.33/332.54/527.79	271.05	527.79	0.95884	6457.2	3543	4.3133	0.99999	8.0409e-06	1.6082e-05	0.0044871	TRUE
NM_007033_40789	NM_007033	167.02/122.8/217.08	359.9/183.43/469.57	167.02	359.9	1.1029	2230.3	2008.7	4.3035	0.99999	8.4058e-06	1.6812e-05	0.0046601	TRUE
NM_033647_58679	NM_033647	215.61/263.15/387.6	569.19/409.46/514.89	263.15	514.89	0.96569	8873.1	3422.3	4.3032	0.99999	8.4176e-06	1.6835e-05	0.0046601	TRUE
NM_152411_62833	NM_152411	42.515/95.612/293.9	234.65/104.14/591.58	95.612	234.65	1.2864	21068	1045.5	4.3001	0.99999	8.5486e-06	1.7097e-05	0.0047023	TRUE
NM_001375_28504	NM_001375	88.067/90.349/184.49	245.75/91.123/224.85	90.349	224.85	1.3059	4433.5	978.46	4.2999	0.99999	8.5612e-06	1.7122e-05	0.0047023	TRUE
NM_213604_70235	NM_213604	60.736/135.96/63.435	229.89/172.78/61.006	63.435	172.78	1.4313	2633.7	647.09	4.2985	0.99999	8.6537e-06	1.7307e-05	0.0047344	TRUE
NM_001193270_17957	NM_001193270	24.294/46.49/208.93	168.06/75.739/137.7	46.49	137.7	1.5463	13440	450.09	4.2992	0.99999	8.6937e-06	1.7387e-05	0.0047378	TRUE
NM_001039762_6253	NM_001039762	45.552/100.88/57.616	231.48/160.95/24.402	57.616	160.95	1.4662	1008.5	578.27	4.297	0.99999	8.7306e-06	1.7461e-05	0.0047393	TRUE
NM_001004_2770	NM_001004	48.589/131.58/34.337	123.67/142.01/169.07	48.589	142.01	1.528	3545	473.9	4.2915	0.99999	8.99e-06	1.798e-05	0.0048612	TRUE
NM_181575_66876	NM_181575	18.221/55.262/0.58198	91.958/71.005/10.807	18.221	71.005	1.9054	841.59	150.99	4.2957	0.99999	9.3514e-06	1.8703e-05	0.0049605	TRUE
NM_001204144_19842	NM_001204144	18.221/57.016/8.1477	112.57/71.005/3.1375	18.221	71.005	1.9054	803.28	150.99	4.2957	0.99999	9.3514e-06	1.8703e-05	0.0049605	TRUE
NM_002263_30460	NM_002263	218.65/214.91/303.79	516.86/231.95/443.43	218.65	443.43	1.0167	3631.6	2754.1	4.2831	0.99999	9.2151e-06	1.843e-05	0.0049605	TRUE
NM_007144_40984	NM_007144	36.441/56.139/71.583	195.01/49.704/157.57	56.139	157.57	1.4726	313.25	560.99	4.2824	0.99999	9.3264e-06	1.8653e-05	0.0049605	TRUE
NM_017810_48174	NM_017810	127.55/110.52/214.75	304.41/93.49/291.43	127.55	291.43	1.1858	3947.1	1464.8	4.2822	0.99999	9.2582e-06	1.8516e-05	0.0049605	TRUE
NM_006593_39865	NM_006593	12.147/7.8946/113.49	53.906/11.834/72.859	12.147	53.906	2.0622	5143.7	94.195	4.3026	0.99999	9.4322e-06	1.8864e-05	0.0049844	TRUE
NM_014638_43865	NM_014638	63.773/70.174/76.239	185.5/55.621/241.24	70.174	185.5	1.3898	38.879	728.13	4.2739	0.99999	9.6491e-06	1.9298e-05	0.0050798	TRUE
NM_006534_39727	NM_006534	63.773/158.77/56.452	282.21/172.78/71.464	63.773	172.78	1.4238	4538.9	651.11	4.272	0.99999	9.7492e-06	1.9498e-05	0.0051132	TRUE
NM_022821_53446	NM_022821	249.02/316.66/473.15	635.78/337.28/595.07	316.66	595.07	0.908	14532	4252	4.2696	0.99999	9.7914e-06	1.9583e-05	0.0051161	TRUE
NM_002563_31133	NM_002563	81.993/81.577/140.26	260.02/133.73/208.12	81.993	208.12	1.3332	1697.4	873.48	4.2675	0.99999	9.9117e-06	1.9823e-05	0.0051596	TRUE
NM_001278284_24708	NM_001278284	94.141/160.52/247.92	347.22/100.59/602.04	160.52	347.22	1.1083	6022.6	1917.5	4.2636	0.99999	1.0061e-05	2.0122e-05	0.005218	TRUE
NM_016226_46699	NM_016226	42.515/160.52/30.845	128.42/153.84/14.293	42.515	128.42	1.5725	7031	405.48	4.2663	0.99999	1.0114e-05	2.0228e-05	0.005226	TRUE
NM_014059_42847	NM_014059	142.73/206.14/339.87	531.13/300.59/422.16	206.14	422.16	1.0306	10953	2570.3	4.261	0.99999	1.0177e-05	2.0353e-05	0.0052388	TRUE
NM_001127203_9930	NM_001127203	249.02/276.31/714.67	532.72/293.49/673.16	276.31	532.72	0.94458	96450	3623.8	4.2594	0.99999	1.0247e-05	2.0494e-05	0.0052558	TRUE
NM_018156_48878	NM_018156	72.883/66.665/223.48	220.38/120.71/190.34	72.883	190.34	1.3728	11359	761.1	4.2575	0.99999	1.038e-05	2.0759e-05	0.0053043	TRUE
NM_001161657_14609	NM_001161657	69.846/92.103/243.27	226.72/102.96/342.33	92.103	226.72	1.2904	11673	1000.7	4.2555	0.99999	1.0447e-05	2.0895e-05	0.0053077	TRUE
NM_001258328_22986	NM_001258328	236.87/228.94/297.39	470.89/282.84/487.7	236.87	470.89	0.98827	1862.7	3025.1	4.2548	0.99999	1.0462e-05	2.0925e-05	0.0053077	TRUE
NM_022094_52802	NM_022094	81.993/57.016/143.75	207.7/98.224/418.68	81.993	207.7	1.3303	2218.7	873.48	4.2533	0.99999	1.0563e-05	2.1126e-05	0.0053393	TRUE
NM_001013632_4700	NM_001013632	103.25/105.26/222.31	312.34/119.53/250.65	105.26	250.65	1.2438	6852.8	1169.9	4.2505	0.99999	1.0674e-05	2.1349e-05	0.0053761	TRUE
NM_014339_43305	NM_014339	27.331/8.7717/114.07	93.543/23.668/102.49	27.331	93.543	1.7386	3933.8	242.17	4.2548	0.99999	1.0892e-05	2.1784e-05	0.0054269	TRUE
NM_001720_29190	NM_001720	36.441/32.455/94.28	137.94/40.236/114.69	36.441	114.69	1.6276	1680.6	338.72	4.2517	0.99999	1.0866e-05	2.1733e-05	0.0054269	TRUE
NM_000252_557	NM_000252	103.25/103.51/195.54	247.33/124.26/321.07	103.51	247.33	1.2487	4235.4	1147.2	4.2465	0.99999	1.0869e-05	2.1738e-05	0.0054269	TRUE
NM_205856_69595	NM_205856	379.6/333.33/541.24	718.22/382.25/687.45	379.6	687.45	0.85508	14134	5259.8	4.2448	0.99999	1.094e-05	2.188e-05	0.0054315	TRUE
NM_001207037_20448	NM_001207037	385.67/510.52/1038.8	876.77/704.14/1343.9	510.52	876.77	0.77906	147350	7447.7	4.2439	0.99999	1.0982e-05	2.1964e-05	0.005433	TRUE
NM_021640_52360	NM_021640	343.16/573.67/162.37	637.36/633.13/257.97	343.16	633.13	0.88171	42910	4672.4	4.2422	0.99999	1.1069e-05	2.2137e-05	0.0054532	TRUE
NM_001042573_6738	NM_001042573	154.88/141.23/225.81	363.07/94.674/336.75	154.88	336.75	1.1156	2608.7	1838.7	4.2415	0.99999	1.1102e-05	2.2204e-05	0.0054532	TRUE
NM_007147_40991	NM_007147	142.73/164.91/201.95	353.56/210.65/366.73	164.91	353.56	1.0956	931.82	1979	4.2407	0.99999	1.114e-05	2.228e-05	0.0054532	TRUE
NM_004962_36278	NM_004962	85.03/131.58/33.173	214.04/213.02/16.733	85.03	213.02	1.3148	2427.9	911.43	4.2394	0.99999	1.1235e-05	2.2471e-05	0.0054806	TRUE
NM_006703_40095	NM_006703	81.993/85.963/141.42	220.38/108.87/214.74	85.963	214.74	1.3108	1545.6	923.14	4.2385	0.99999	1.1279e-05	2.2558e-05	0.0054826	TRUE
NM_198699_68676	NM_198699	130.58/132.45/186.81	298.07/137.28/312.7	132.45	298.07	1.1641	1479.3	1531	4.2327	0.99999	1.155e-05	2.31e-05	0.0055949	TRUE
NM_015984_46247	NM_015984	36.441/8.7717/90.788	125.25/21.302/114.34	36.441	114.34	1.6232	1859.6	338.72	4.2328	0.99999	1.1824e-05	2.3647e-05	0.0056935	TRUE
NM_001135586_11424	NM_001135586	78.957/164.03/73.911	239.41/201.18/39.392	78.957	201.18	1.3384	3631.6	835.77	4.2278	0.99999	1.1835e-05	2.367e-05	0.0056935	TRUE
NM_001099652_8592	NM_001099652	139.69/146.49/320.67	321.85/229.58/463.3	146.49	321.85	1.1303	15192	1722.6	4.2252	0.99999	1.1941e-05	2.3881e-05	0.0057245	TRUE
NM_004423_35137	NM_004423	15.184/44.736/16.295	95.128/65.088/43.924	16.295	65.088	1.934	405.05	132.58	4.2376	0.99999	1.2257e-05	2.4515e-05	0.0058562	TRUE
NM_001144897_12976	NM_001144897	106.29/123.68/233.37	282.21/184.61/287.6	123.68	282.21	1.1836	6167.3	1413	4.2175	0.99999	1.2359e-05	2.4718e-05	0.0058846	TRUE
NM_001034_5807	NM_001034	124.51/141.23/231.63	312.34/175.15/331.52	141.23	312.34	1.1395	4225.9	1650.4	4.2121	0.99999	1.2656e-05	2.5312e-05	0.0060056	TRUE
NM_001943_29715	NM_001943	182.21/177.19/220.57	380.51/192.9/678.04	182.21	380.51	1.0583	748.38	2224.3	4.2047	0.99999	1.3069e-05	2.6139e-05	0.0061615	TRUE
NM_023067_53603	NM_023067	75.92/161.4/78.567	199.77/235.5/136.65	78.567	199.77	1.3353	3434.2	830.94	4.2046	0.99999	1.3117e-05	2.6234e-05	0.0061615	TRUE
NM_001136001_11633	NM_001136001	239.91/281.57/360.82	537.48/273.37/611.11	281.57	537.48	0.93026	4008.5	3704.9	4.2042	0.99999	1.3098e-05	2.6195e-05	0.0061615	TRUE
NM_015015_44664	NM_015015	88.067/95.612/151.9	231.48/68.638/260.41	95.612	231.48	1.2668	1612.4	1045.5	4.202	0.99999	1.3246e-05	2.6492e-05	0.0062012	TRUE
NM_024940_54933	NM_024940	63.773/200/75.657	237.82/194.08/77.739	75.657	194.08	1.3476	7800.7	795.07	4.1999	0.99999	1.3401e-05	2.6802e-05	0.0062529	TRUE
NM_004178_34646	NM_004178	69.846/73.683/360.82	190.26/85.206/507.92	73.683	190.26	1.3567	41233	770.87	4.1987	0.99999	1.3478e-05	2.6956e-05	0.0062676	TRUE
NM_133180_60019	NM_133180	15.184/15.789/79.731	63.419/29.586/83.665	15.789	63.419	1.94	2044.4	127.8	4.2133	0.99999	1.3698e-05	2.7395e-05	0.0063486	TRUE
NM_033276_58340	NM_033276	57.699/40.35/277.02	158.55/59.171/487.7	57.699	158.55	1.4426	24201	579.25	4.1902	0.99999	1.405e-05	2.8101e-05	0.0064906	TRUE
NM_001005368_3548	NM_001005368	60.736/63.157/83.804	239.41/54.437/169.42	63.157	169.42	1.4094	216.1	643.77	4.1882	0.99999	1.4148e-05	2.8297e-05	0.0065143	TRUE
NM_173199_64814	NM_173199	109.32/133.33/70.419	385.27/255.62/90.289	109.32	255.62	1.2179	1045	1223	4.1833	0.99999	1.4376e-05	2.8753e-05	0.0065827	TRUE
NM_171982_64526	NM_171982	85.03/200.87/109.99	74.517/256.8/348.95	109.99	256.8	1.2158	4441.1	1231.7	4.1831	0.99999	1.4391e-05	2.8782e-05	0.0065827	TRUE
NM_199336_69028	NM_199336	18.221/10.526/183.32	69.761/15.384/409.26	18.221	69.761	1.8803	13659	150.99	4.1945	0.99999	1.469e-05	2.938e-05	0.0066757	TRUE
NM_002990_32084	NM_002990	18.221/11.403/90.206	69.761/30.769/131.08	18.221	69.761	1.8803	2614.2	150.99	4.1945	0.99999	1.469e-05	2.938e-05	0.0066757	TRUE
NM_005235_36891	NM_005235	91.104/89.472/139.09	267.95/98.224/222.41	91.104	222.41	1.2784	1152.8	988.03	4.1774	0.99999	1.4773e-05	2.9547e-05	0.0066916	TRUE
NM_002026_29899	NM_002026	239.91/337.71/134.44	546.99/471/170.82	239.91	471	0.97032	10345	3070.6	4.1704	0.99998	1.5202e-05	3.0404e-05	0.006859	TRUE
NM_006290_39191	NM_006290	136.66/78.069/338.13	302.83/94.674/514.54	136.66	302.83	1.1422	22012	1588	4.1699	0.99998	1.5241e-05	3.0482e-05	0.006859	TRUE
NM_020441_50979	NM_020441	106.29/185.08/26.771	271.12/249.7/40.438	106.29	249.7	1.2245	6265.9	1183.3	4.1691	0.99998	1.5304e-05	3.0608e-05	0.0068652	TRUE
NM_001198869_18867	NM_001198869	91.104/78.946/171.1	221.97/107.69/303.98	91.104	221.97	1.2755	3273.7	988.03	4.1632	0.99998	1.5718e-05	3.1436e-05	0.0070006	TRUE
NM_002809_31680	NM_002809	115.4/83.332/202.53	312.34/105.32/265.64	115.4	265.64	1.1958	4309.9	1302.8	4.1623	0.99998	1.5761e-05	3.1523e-05	0.0070006	TRUE
NM_001146334_14102	NM_001146334	170.06/303.5/135.02	364.66/358.58/173.95	170.06	358.58	1.0718	9517.4	2051.6	4.162	0.99998	1.5773e-05	3.1547e-05	0.0070006	TRUE
NM_173683_65262	NM_173683	227.76/159.65/361.99	464.54/203.55/451.44	227.76	451.44	0.98391	11328	2889.1	4.1615	0.99998	1.5807e-05	3.1613e-05	0.0070006	TRUE
NM_003054_32253	NM_003054	85.03/230.7/59.361	237.82/210.65/45.319	85.03	210.65	1.2988	10939	911.43	4.161	0.99998	1.5884e-05	3.1769e-05	0.0070128	TRUE
NM_152434_62884	NM_152434	85.03/90.349/202.53	220.38/80.473/259.36	90.349	220.38	1.2771	6306.1	978.46	4.157	0.99998	1.6155e-05	3.231e-05	0.0070839	TRUE
NM_001040663_6529	NM_001040663	11260/12151/11981	8780.4/14279/14979	11981	14279	0.25313	274070	305710	4.1563	0.99998	1.6173e-05	3.2346e-05	0.0070839	TRUE
NM_016540_47236	NM_016540	157.91/192.1/363.73	436.01/191.71/394.27	192.1	394.27	1.0335	15313	2366.5	4.1559	0.99998	1.6198e-05	3.2396e-05	0.0070839	TRUE
NM_033212_58269	NM_033212	81.993/94.735/147.82	228.31/142.01/239.49	94.735	228.31	1.2602	1490.3	1034.2	4.1534	0.99998	1.6402e-05	3.2804e-05	0.0071503	TRUE
NM_033426_58519	NM_033426	66.809/97.366/218.24	233.06/194.08/509.31	97.366	233.06	1.2507	7772.2	1067.9	4.1524	0.99998	1.6472e-05	3.2945e-05	0.0071503	TRUE
NM_001282306_25488	NM_001282306	595.21/657.88/683.82	1140/926.62/1073.7	657.88	1073.7	0.70585	2300.2	10032	4.1517	0.99998	1.6503e-05	3.3007e-05	0.0071503	TRUE
NM_003737_33737	NM_003737	109.32/140.35/32.009	302.83/254.44/4.1833	109.32	254.44	1.2112	3470.1	1223	4.1495	0.99998	1.6676e-05	3.3352e-05	0.0071955	TRUE
NM_001276717_24353	NM_001276717	346.19/356.13/476.06	722.98/427.22/645.97	356.13	645.97	0.85723	7240.1	4880.4	4.1488	0.99998	1.6711e-05	3.3422e-05	0.0071955	TRUE
NM_021026_51842	NM_021026	75.92/53.508/88.46	242.58/88.757/193.13	75.92	193.13	1.3356	329.78	798.3	4.1483	0.99998	1.6807e-05	3.3614e-05	0.0072146	TRUE
NM_001099408_8539	NM_001099408	212.58/180.7/157.13	564.43/375.14/118.18	180.7	375.14	1.0497	785.73	2202.7	4.1431	0.99998	1.7137e-05	3.4273e-05	0.0073336	TRUE
NM_016006_46286	NM_016006	160.95/309.64/148.4	342.46/454.43/243.33	160.95	342.46	1.0846	11133	1923.4	4.1387	0.99998	1.7463e-05	3.4927e-05	0.0074505	TRUE
NM_001134338_11027	NM_001134338	78.957/79.823/131.53	201.36/88.757/200.1	79.823	200.1	1.3151	1337	846.5	4.134	0.99998	1.7881e-05	3.5762e-05	0.0076055	TRUE
NM_001719_29189	NM_001719	66.809/72.805/38.992	185.5/175.15/64.492	66.809	175.15	1.3772	404.87	687.49	4.1318	0.99998	1.8092e-05	3.6185e-05	0.0076719	TRUE
NM_001136566_11951	NM_001136566	9.1104/50.876/11.64	55.492/50.887/13.944	11.64	50.887	2.0374	772.95	89.633	4.1455	0.99998	1.9036e-05	3.8072e-05	0.0080476	TRUE
NM_018143_48851	NM_018143	12.147/38.596/4.6558	52.321/55.621/0.69721	12.147	52.321	2.0199	377.82	94.195	4.1393	0.99998	1.9471e-05	3.8941e-05	0.0082065	TRUE
NM_006832_40382	NM_006832	294.57/323.68/472.56	573.94/595.26/1179.3	323.68	595.26	0.87694	11507	4362.8	4.1117	0.99998	1.9637e-05	3.9274e-05	0.0082518	TRUE
NM_174938_65551	NM_174938	157.91/155.26/272.95	336.12/171.6/519.42	157.91	336.12	1.085	6619.8	1881	4.109	0.99998	1.9875e-05	3.975e-05	0.0083147	TRUE
NM_024759_54608	NM_024759	157.91/213.15/104.17	436.01/336.09/125.5	157.91	336.09	1.0849	2969.7	1881	4.1083	0.99998	1.9933e-05	3.9865e-05	0.0083147	TRUE
NM_173511_64967	NM_173511	136.66/145.61/282.84	315.51/105.32/335.71	145.61	315.51	1.1103	9456	1710.5	4.1079	0.99998	1.9966e-05	3.9932e-05	0.0083147	TRUE
NM_014248_43120	NM_014248	118.43/113.16/260.14	301.24/140.83/268.77	118.43	268.77	1.1755	10055	1343.1	4.1023	0.99998	2.0467e-05	4.0934e-05	0.0084981	TRUE
NM_006955_40639	NM_006955	124.51/116.66/196.13	359.9/149.11/279.23	124.51	279.23	1.1588	2595.3	1424	4.1001	0.99998	2.0655e-05	4.131e-05	0.0085507	TRUE
NM_001077269_7069	NM_001077269	276.35/286.84/357.33	539.06/297.04/564.39	286.84	539.06	0.90788	2539.9	3786.2	4.0991	0.99998	2.0741e-05	4.1481e-05	0.0085607	TRUE
NM_017761_48081	NM_017761	303.68/300.87/413.2	564.43/368.04/601.69	303.68	564.43	0.89206	6001.6	4048.3	4.0981	0.99998	2.0823e-05	4.1647e-05	0.0085695	TRUE
NM_012417_42124	NM_012417	15.184/32.455/97.19	103.06/18.935/104.23	32.455	103.06	1.637	2244.4	295.9	4.1043	0.99998	2.0899e-05	4.1799e-05	0.0085755	TRUE
NM_001129765_10502	NM_001129765	179.17/299.99/160.63	372.59/370.41/79.482	179.17	370.41	1.0437	7471.1	2180.9	4.095	0.99998	2.1106e-05	4.2212e-05	0.0086348	TRUE
NM_005915_38398	NM_005915	148.8/97.366/254.91	320.27/140.83/379.28	148.8	320.27	1.1007	6951.7	1754.5	4.0934	0.99998	2.1254e-05	4.2508e-05	0.0086701	TRUE
NM_001662_29057	NM_001662	27.331/71.051/8.7296	95.128/91.123/4.5319	27.331	91.123	1.7012	1128.7	242.17	4.0993	0.99998	2.1571e-05	4.3141e-05	0.0087735	TRUE
NM_001286351_26677	NM_001286351	69.846/52.63/89.624	191.84/75.739/179.88	69.846	179.88	1.3523	343.77	724.16	4.0889	0.99998	2.177e-05	4.354e-05	0.0088288	TRUE
NM_003592_33428	NM_003592	63.773/161.4/26.771	253.68/168.05/27.191	63.773	168.05	1.384	5450.1	651.11	4.0864	0.99998	2.2039e-05	4.4079e-05	0.0088865	TRUE
NM_003683_33623	NM_003683	66.809/150.87/83.804	206.11/244.97/131.08	83.804	206.11	1.2882	2393.6	896.08	4.0858	0.99998	2.2018e-05	4.4036e-05	0.0088865	TRUE
NM_022124_52859	NM_022124	36.441/36.841/77.403	112.57/46.153/119.22	36.841	112.57	1.5855	822.69	343.06	4.0885	0.99998	2.2223e-05	4.4447e-05	0.0089349	TRUE
NM_198495_68456	NM_198495	230.8/407.01/119.89	451.86/491.12/91.683	230.8	451.86	0.96621	21676	2934.3	4.081	0.99998	2.2425e-05	4.485e-05	0.0089793	TRUE
NM_022167_52972	NM_022167	139.69/111.4/278.18	304.41/124.26/375.8	139.69	304.41	1.1182	9990.2	1629.4	4.0806	0.99998	2.2463e-05	4.4925e-05	0.0089793	TRUE
NM_005892_38348	NM_005892	188.28/194.73/464.42	394.78/190.53/547.66	194.73	394.78	1.0158	36385	2404.5	4.0797	0.99998	2.2549e-05	4.5098e-05	0.008988	TRUE
NM_006766_40227	NM_006766	66.809/162.28/67.509	221.97/175.15/46.713	67.509	175.15	1.3624	4490.7	695.92	4.0802	0.99998	2.2615e-05	4.5229e-05	0.0089885	TRUE
NM_012223_41707	NM_012223	191.32/248.24/193.8	393.2/526.62/206.03	193.8	393.2	1.0169	1485.1	2391	4.0779	0.99998	2.2722e-05	4.5445e-05	0.0090057	TRUE
NM_006548_39760	NM_006548	78.957/105.26/89.624	275.87/216.57/79.482	89.624	216.57	1.2635	179.15	969.29	4.0774	0.99998	2.282e-05	4.564e-05	0.0090188	TRUE
NM_207426_70072	NM_207426	270.27/281.57/446.37	529.55/334.91/567.53	281.57	529.55	0.90886	13644	3704.9	4.074	0.99998	2.3106e-05	4.6211e-05	0.0091058	TRUE
NM_001134407_11054	NM_001134407	103.25/99.121/204.86	240.99/105.32/266.68	103.25	240.99	1.2149	5170.2	1143.8	4.0727	0.99998	2.3262e-05	4.6525e-05	0.0091418	TRUE
NM_021005_51801	NM_021005	21.258/12.28/114.65	76.103/17.751/115.04	21.258	76.103	1.7925	4401.3	180.68	4.0802	0.99998	2.3854e-05	4.7707e-05	0.0093287	TRUE
NM_001242613_20764	NM_001242613	160.95/299.99/43.066	339.29/353.84/58.914	160.95	339.29	1.0712	16615	1923.4	4.0664	0.99998	2.3872e-05	4.7744e-05	0.0093287	TRUE
NM_001441_28648	NM_001441	66.809/201.75/69.837	179.16/257.99/74.95	69.837	179.16	1.3467	8705.1	724.05	4.0628	0.99998	2.4362e-05	4.8723e-05	0.0094184	TRUE
NM_001024858_5311	NM_001024858	91.104/75.437/122.8	218.8/72.189/244.72	91.104	218.8	1.2548	624.95	988.03	4.0624	0.99998	2.4335e-05	4.8671e-05	0.0094184	TRUE
NM_023933_53687	NM_023933	75.92/73.683/94.862	220.38/100.59/190.69	75.92	190.69	1.3173	181.91	798.3	4.0619	0.99998	2.442e-05	4.8841e-05	0.0094184	TRUE
NM_022458_53129	NM_022458	109.32/142.98/253.74	309.17/275.74/317.23	142.98	309.17	1.1072	6700.4	1674.4	4.0614	0.99998	2.44e-05	4.8801e-05	0.0094184	TRUE
NM_001199747_19311	NM_001199747	115.4/212.28/137.35	299.65/321.89/127.24	137.35	299.65	1.1198	3048.1	1597.4	4.061	0.99998	2.4439e-05	4.8877e-05	0.0094184	TRUE
NM_001172412_16578	NM_001172412	75.92/157.89/13.385	263.19/190.53/21.614	75.92	190.53	1.3162	5314.9	798.3	4.0564	0.99997	2.5006e-05	5.0012e-05	0.0096105	TRUE
NM_001252076_21719	NM_001252076	154.88/162.28/238.61	340.88/239.05/375.8	162.28	340.88	1.0662	2940.7	1942	4.0528	0.99997	2.5309e-05	5.0618e-05	0.0097003	TRUE
NM_001289145_27713	NM_001289145	115.4/113.16/253.74	261.6/75.739/298.76	115.4	261.6	1.1738	9571.9	1302.8	4.0506	0.99997	2.5564e-05	5.1128e-05	0.0097711	TRUE
NM_001135865_11590	NM_001135865	282.42/321.92/662.29	588.21/385.8/850.95	321.92	588.21	0.86759	58704	4335	4.0444	0.99997	2.6228e-05	5.2455e-05	0.0099974	TRUE
NM_147147_62310	NM_147147	57.699/128.07/25.025	206.11/155.03/17.43	57.699	155.03	1.4104	3009.7	579.25	4.044	0.99997	2.6493e-05	5.2986e-05	0.010058	TRUE
NM_013296_42417	NM_013296	66.809/37.718/139.09	172.82/44.97/196.96	66.809	172.82	1.358	3035.5	687.49	4.043	0.99997	2.6532e-05	5.3063e-05	0.010058	TRUE
NM_153280_63941	NM_153280	60.736/157.01/52.96	174.4/160.95/34.512	60.736	160.95	1.3913	4665	615.03	4.0407	0.99997	2.6832e-05	5.3665e-05	0.010131	TRUE
NM_001161368_14517	NM_001161368	124.51/228.94/122.21	304.41/276.92/136.3	124.51	276.92	1.1469	5455.9	1424	4.0389	0.99997	2.6869e-05	5.3738e-05	0.010131	TRUE
NM_178232_66297	NM_178232	78.957/157.89/115.81	306/172.78/261.8	115.81	261.8	1.1698	1564.5	1308.3	4.0361	0.99997	2.7191e-05	5.4381e-05	0.010225	TRUE
NM_021920_52517	NM_021920	124.51/146.49/274.69	313.92/153.84/350.7	146.49	313.92	1.0944	8459.7	1722.6	4.0342	0.99997	2.7404e-05	5.4807e-05	0.010277	TRUE
NM_001114636_9610	NM_001114636	39.478/36.841/69.837	117.33/40.236/215.44	39.478	117.33	1.5475	464.3	371.88	4.0368	0.99997	2.7654e-05	5.5308e-05	0.010343	TRUE
NM_001252231_21754	NM_001252231	42.515/26.315/288.66	123.67/47.337/285.51	42.515	123.67	1.5185	30425	405.48	4.0301	0.99997	2.8374e-05	5.6748e-05	0.010537	TRUE
NM_001198719_18768	NM_001198719	45.552/42.982/265.96	130.01/79.289/282.02	45.552	130.01	1.4928	24294	439.5	4.0286	0.99997	2.8475e-05	5.6951e-05	0.010537	TRUE
NM_018198_48956	NM_018198	115.4/103.51/222.9	266.36/147.93/260.76	115.4	260.76	1.1692	5848.7	1302.8	4.0271	0.99997	2.8251e-05	5.6503e-05	0.010537	TRUE
NM_004426_35142	NM_004426	373.53/323.68/580.23	662.73/414.2/683.62	373.53	662.73	0.82553	22606	5161.2	4.0256	0.99997	2.8418e-05	5.6836e-05	0.010537	TRUE
NM_021965_52625	NM_021965	63.773/75.437/207.18	188.67/50.887/292.48	75.437	188.67	1.3112	8746.6	792.37	4.0227	0.99997	2.8878e-05	5.7755e-05	0.010658	TRUE
NM_018250_49068	NM_018250	42.515/45.613/160.63	137.94/44.97/130.03	45.613	130.03	1.4911	6618.7	440.19	4.0236	0.99997	2.9095e-05	5.8189e-05	0.010695	TRUE
NM_006029_38635	NM_006029	66.809/76.314/119.3	190.26/74.556/225.55	76.314	190.26	1.3067	969.27	803.16	4.0206	0.99997	2.9133e-05	5.8265e-05	0.010695	TRUE
NM_001256163_22114	NM_001256163	69.846/82.454/135.02	201.36/120.71/209.51	82.454	201.36	1.2778	1461	879.22	4.0099	0.99997	3.0453e-05	6.0905e-05	0.011151	TRUE
NM_138431_60552	NM_138431	60.736/58.771/97.19	160.13/57.988/207.07	60.736	160.13	1.3841	666.38	615.03	4.008	0.99997	3.0839e-05	6.1679e-05	0.011233	TRUE
NM_001162422_14671	NM_001162422	60.736/59.648/158.3	160.13/48.52/350	60.736	160.13	1.3841	4759.7	615.03	4.008	0.99997	3.0839e-05	6.1679e-05	0.011233	TRUE
NM_001145210_13342	NM_001145210	197.39/292.98/158.88	402.71/395.26/223.8	197.39	395.26	0.99811	5309.8	2443	4.0033	0.99997	3.1232e-05	6.2464e-05	0.011318	TRUE
NM_002859_31788	NM_002859	270.27/356.13/318.92	675.41/581.06/412.75	318.92	581.06	0.86345	1875.6	4287.7	4.0033	0.99997	3.1233e-05	6.2466e-05	0.011318	TRUE
NM_173560_65078	NM_173560	170.06/321.05/198.45	405.88/396.45/163.15	198.45	396.45	0.99471	7917.5	2458.4	3.9932	0.99997	3.2596e-05	6.5192e-05	0.011781	TRUE
NM_000574_1318	NM_000574	115.4/90.349/193.22	269.53/79.289/259.36	115.4	259.36	1.1615	3341.5	1302.8	3.9885	0.99997	3.3271e-05	6.6541e-05	0.011994	TRUE
NM_001164883_15246	NM_001164883	60.736/48.245/67.509	214.04/50.887/159.66	60.736	159.66	1.3798	100.95	615.03	3.989	0.99997	3.3419e-05	6.6837e-05	0.012016	TRUE
NM_018253_49075	NM_018253	264.2/223.68/405.64	583.45/235.5/497.81	264.2	497.81	0.9114	10823	3438.3	3.984	0.99997	3.3886e-05	6.7771e-05	0.012153	TRUE
NM_001965_29766	NM_001965	88.067/100.88/54.124	229.89/210.65/46.016	88.067	210.65	1.2487	658.1	949.62	3.9779	0.99997	3.4839e-05	6.9677e-05	0.012462	TRUE
NM_001080512_7655	NM_001080512	97.177/93.858/147.82	226.72/142.01/234.61	97.177	226.72	1.2138	1287.9	1065.5	3.9687	0.99996	3.6193e-05	7.2385e-05	0.012914	TRUE
NM_000913_2011	NM_000913	12.147/45.613/2.9099	76.103/50.887/0.69721	12.147	50.887	1.9806	602.65	94.195	3.9916	0.99996	3.6682e-05	7.3363e-05	0.013055	TRUE
NM_020337_50791	NM_020337	39.478/32.455/35.5	155.38/53.254/107.37	35.5	107.37	1.57	12.548	328.54	3.9651	0.99996	3.7622e-05	7.5244e-05	0.013343	TRUE
NM_001145132_13264	NM_001145132	185.24/273.68/197.29	451.86/392.9/145.37	197.29	392.9	0.99021	2990.2	2441.5	3.9587	0.99996	3.7683e-05	7.5366e-05	0.013343	TRUE
NM_001190811_17791	NM_001190811	130.58/178.07/100.68	347.22/284.02/111.9	130.58	284.02	1.1151	1574.4	1505.7	3.9543	0.99996	3.8397e-05	7.6795e-05	0.013562	TRUE
NM_004775_35886	NM_004775	51.625/33.333/171.68	141.11/33.136/140.84	51.625	140.84	1.4304	7374.2	508.67	3.9555	0.99996	3.8614e-05	7.7227e-05	0.013603	TRUE
NM_001284401_26422	NM_001284401	188.28/176.31/250.83	472.47/221.3/378.24	188.28	378.24	1.0026	2027.9	2311.4	3.9511	0.99996	3.8905e-05	7.781e-05	0.013672	TRUE
NM_001136197_11772	NM_001136197	173.1/154.38/356.75	364.66/179.88/353.83	173.1	353.83	1.0273	17039	2094.6	3.9491	0.99996	3.9221e-05	7.8442e-05	0.013748	TRUE
NM_001135176_11346	NM_001135176	94.141/92.98/235.7	245.75/92.307/220.67	94.141	220.67	1.2203	10020	1026.7	3.9488	0.99996	3.9332e-05	7.8663e-05	0.013752	TRUE
NM_178507_66474	NM_178507	33.405/35.087/121.05	106.23/42.603/144.32	35.087	106.23	1.5711	3696.3	324.07	3.9518	0.99996	3.981e-05	7.9621e-05	0.013885	TRUE
NM_001135655_11469	NM_001135655	60.736/143.86/35.5	169.65/158.58/24.054	60.736	158.58	1.3701	3772.9	615.03	3.9453	0.99996	4.0136e-05	8.0271e-05	0.013929	TRUE
NM_019593_50358	NM_019593	91.104/47.367/209.51	286.97/91.123/215.09	91.104	215.09	1.2303	7966.6	988.03	3.9445	0.99996	4.0065e-05	8.013e-05	0.013929	TRUE
NM_006806_40314	NM_006806	6.0736/8.7717/4.0738	33.295/31.952/1.743	6.0736	31.952	2.2199	5.6395	42.111	3.9879	0.99996	4.0376e-05	8.0753e-05	0.013943	TRUE
NM_000887_1957	NM_000887	288.5/562.27/417.28	905.31/719.52/569.27	417.28	719.52	0.78458	18804	5877.7	3.9424	0.99996	4.0343e-05	8.0685e-05	0.013943	TRUE
NM_017635_47853	NM_017635	94.141/48.245/243.85	220.38/60.354/262.5	94.141	220.38	1.2184	12259	1026.7	3.9399	0.99996	4.0826e-05	8.1652e-05	0.014063	TRUE
NM_001126181_9883	NM_001126181	27.331/71.928/8.7296	110.98/88.757/2.4402	27.331	88.757	1.6636	1167.5	242.17	3.9472	0.99996	4.1157e-05	8.2314e-05	0.014142	TRUE
NM_005913_38392	NM_005913	145.77/103.51/265.96	329.78/130.18/308.52	145.77	308.52	1.0765	8116.5	1712.7	3.9326	0.99996	4.202e-05	8.4039e-05	0.014403	TRUE
NM_025108_55124	NM_025108	154.88/190.35/107.67	323.44/376.33/149.55	154.88	323.44	1.0575	1743.5	1838.7	3.931	0.99996	4.2307e-05	8.4615e-05	0.014466	TRUE
NM_018960_49992	NM_018960	200.43/192.98/311.36	396.37/234.32/415.54	200.43	396.37	0.98021	6180.3	2487.1	3.9289	0.99996	4.2662e-05	8.5323e-05	0.014552	TRUE
NM_001010940_4356	NM_001010940	57.699/68.42/143.75	172.82/92.307/192.78	68.42	172.82	1.3242	2894.6	706.9	3.9265	0.99996	4.3307e-05	8.6613e-05	0.0147	TRUE
NM_101395_59817	NM_101395	276.35/317.54/478.97	573.94/442.6/695.82	317.54	573.94	0.85195	13878	4265.8	3.9258	0.99996	4.3229e-05	8.6457e-05	0.0147	TRUE
NM_201544_69207	NM_201544	133.62/135.08/236.28	302.83/137.28/290.39	135.08	290.39	1.0984	5121.5	1566.7	3.9237	0.99996	4.3617e-05	8.7234e-05	0.014745	TRUE
NM_182642_67505	NM_182642	118.43/136.84/193.8	293.31/155.03/326.29	136.84	293.31	1.0944	1791.5	1590.5	3.9235	0.99996	4.3651e-05	8.7301e-05	0.014745	TRUE
NM_153371_64053	NM_153371	66.809/62.279/261.89	169.65/86.39/249.6	66.809	169.65	1.3314	19038	687.49	3.922	0.99996	4.4139e-05	8.8278e-05	0.014874	TRUE
NM_002903_31889	NM_002903	18.221/42.104/12.221	66.59/68.638/13.596	18.221	66.59	1.8141	303.21	150.99	3.9364	0.99996	4.4423e-05	8.8846e-05	0.014934	TRUE
NM_001201481_19584	NM_001201481	157.91/263.15/124.54	456.62/327.81/150.25	157.91	327.81	1.049	6094.4	1881	3.9173	0.99996	4.4782e-05	8.9563e-05	0.015018	TRUE
NM_054110_59183	NM_054110	106.29/261.4/64.599	240.99/276.92/72.51	106.29	240.99	1.1735	12899	1183.3	3.9159	0.99995	4.5074e-05	9.0149e-05	0.01508	TRUE
NM_020734_51278	NM_020734	45.552/48.245/91.37	133.18/86.39/135.61	48.245	133.18	1.4461	933.53	469.98	3.9178	0.99995	4.5262e-05	9.0523e-05	0.015106	TRUE
NM_003411_33033	NM_003411	54.662/100.88/39.574	145.86/250.89/86.454	54.662	145.86	1.3997	1181.6	543.79	3.911	0.99995	4.6404e-05	9.2808e-05	0.015451	TRUE
NM_194291_67933	NM_194291	118.43/151.75/86.132	261.6/271/78.436	118.43	261.6	1.1367	1076.7	1343.1	3.9066	0.99995	4.6831e-05	9.3663e-05	0.015556	TRUE
NM_013275_42383	NM_013275	78.957/185.96/69.837	191.84/257.99/127.94	78.957	191.84	1.2701	5766.6	835.77	3.9048	0.99995	4.7304e-05	9.4608e-05	0.015676	TRUE
NM_019021_50112	NM_019021	242.94/261.4/389.34	212.45/488.75/854.08	261.4	488.75	0.9003	8355	3395.5	3.9017	0.99995	4.7767e-05	9.5534e-05	0.015791	TRUE
NM_004923_36183	NM_004923	63.773/129.82/30.263	163.3/169.23/14.293	63.773	163.3	1.3429	2742.7	651.11	3.9006	0.99995	4.8277e-05	9.6554e-05	0.015885	TRUE
NM_001042590_6750	NM_001042590	78.957/115.79/27.353	267.95/191.71/36.952	78.957	191.71	1.2692	2009.7	835.77	3.9003	0.99995	4.8179e-05	9.6358e-05	0.015885	TRUE
NM_001802_29387	NM_001802	51.625/104.38/25.025	139.52/150.29/58.914	51.625	139.52	1.417	1745.5	508.67	3.8972	0.99995	4.9199e-05	9.8398e-05	0.01615	TRUE
NM_001042454_6659	NM_001042454	109.32/113.16/807.78	252.09/137.28/2984.8	113.16	252.09	1.1487	241260	1273.3	3.8936	0.99995	4.9419e-05	9.8838e-05	0.01617	TRUE
NM_003948_34198	NM_003948	221.69/234.21/288.66	462.96/280.47/446.91	234.21	446.91	0.92929	1561	2985.2	3.8931	0.99995	4.9491e-05	9.8983e-05	0.01617	TRUE
NM_024864_54824	NM_024864	30.368/59.648/140.84	161.72/50.887/155.13	59.648	155.13	1.3642	3724.6	602.17	3.891	0.99995	5.0298e-05	0.0001006	0.016395	TRUE
NM_016076_46442	NM_016076	212.58/296.48/211.84	288.56/413.01/483.52	212.58	413.01	0.95493	3520.7	2664.7	3.8829	0.99995	5.1606e-05	0.00010321	0.016782	TRUE
NM_003642_33527	NM_003642	233.83/321.05/202.53	445.52/453.25/232.52	233.83	445.52	0.92708	4293.1	2979.7	3.878	0.99995	5.266e-05	0.00010532	0.017085	TRUE
NM_017514_47654	NM_017514	27.331/52.63/54.706	141.11/29.586/144.32	52.63	141.11	1.4059	322.18	520.26	3.879	0.99995	5.2998e-05	0.000106	0.017155	TRUE
NM_198239_68226	NM_198239	148.8/154.38/279.93	320.27/145.56/324.9	154.38	320.27	1.0479	7896.6	1831.8	3.8758	0.99995	5.315e-05	0.0001063	0.017164	TRUE
NM_014952_44540	NM_014952	33.405/34.21/44.23	103.06/28.402/107.37	34.21	103.06	1.5633	50.527	314.64	3.8812	0.99995	5.3398e-05	0.0001068	0.017204	TRUE
NM_001271852_24025	NM_001271852	118.43/165.79/106.5	304.41/260.35/120.62	118.43	260.35	1.1298	1192.3	1343.1	3.8725	0.99995	5.3902e-05	0.0001078	0.017327	TRUE
NM_001110199_9258	NM_001110199	42.515/139.47/19.205	120.5/181.06/27.54	42.515	120.5	1.4813	4971.9	405.48	3.8726	0.99995	5.4794e-05	0.00010959	0.017573	TRUE
NM_001010897_4295	NM_001010897	297.61/285.96/478.97	540.65/446.15/778.78	297.61	540.65	0.85911	16514	3953.5	3.8654	0.99994	5.5464e-05	0.00011093	0.017718	TRUE
NM_018231_49035	NM_018231	121.47/131.58/225.81	282.21/149.11/292.13	131.58	282.21	1.0951	4490.7	1519.1	3.8649	0.99994	5.5587e-05	0.00011117	0.017718	TRUE
NM_001207009_20408	NM_001207009	112.36/135.08/77.985	312.34/249.7/77.042	112.36	249.7	1.145	849.06	1262.8	3.8648	0.99994	5.5628e-05	0.00011126	0.017718	TRUE
NM_001256024_22022	NM_001256024	121.47/177.19/119.89	332.95/265.09/207.77	121.47	265.09	1.1194	1553.5	1383.5	3.8611	0.99994	5.6462e-05	0.00011292	0.017943	TRUE
NM_001010846_4203	NM_001010846	21.258/93.858/31.427	96.714/123.08/29.631	31.427	96.714	1.5914	2000.5	284.99	3.8674	0.99994	5.6788e-05	0.00011358	0.017994	TRUE
NM_153230_63857	NM_153230	57.699/169.29/52.96	150.62/162.13/92.032	57.699	150.62	1.3691	6238	579.25	3.8608	0.99994	5.697e-05	0.00011394	0.017994	TRUE
NM_152744_63481	NM_152744	78.957/99.121/65.181	218.8/190.53/60.657	78.957	190.53	1.2603	298.18	835.77	3.8594	0.99994	5.7009e-05	0.00011402	0.017994	TRUE
NM_001098484_8252	NM_001098484	97.177/115.79/190.31	255.26/113.61/262.15	115.79	255.26	1.1337	2949.7	1308	3.8565	0.99994	5.7552e-05	0.0001151	0.018124	TRUE
NM_001093772_8135	NM_001093772	42.515/75.437/162.95	183.92/48.52/259.01	75.437	183.92	1.2745	4371.5	792.37	3.8537	0.99994	5.8389e-05	0.00011678	0.018305	TRUE
NM_001256657_22431	NM_001256657	422.11/693.84/375.37	751.52/719.52/531.62	422.11	719.52	0.76799	38011	5957.7	3.8531	0.99994	5.8316e-05	0.00011663	0.018305	TRUE
NM_032265_56735	NM_032265	106.29/81.577/203.69	264.77/62.721/238.79	106.29	238.79	1.1603	5049	1183.3	3.852	0.99994	5.8626e-05	0.00011725	0.018338	TRUE
NM_001199323_19154	NM_001199323	236.87/307.89/200.2	448.69/450.88/213.35	236.87	448.69	0.91876	3194.2	3025.1	3.8512	0.99994	5.8767e-05	0.00011753	0.018341	TRUE
NM_001166215_15501	NM_001166215	48.589/47.367/86.714	223.55/43.787/132.47	48.589	132.47	1.4284	727.53	473.9	3.8532	0.99994	5.9045e-05	0.00011809	0.018361	TRUE
NM_001243565_21299	NM_001243565	72.883/78.946/293.9	190.26/127.81/379.28	78.946	190.26	1.2584	23121	835.63	3.8506	0.99994	5.9094e-05	0.00011819	0.018361	TRUE
NM_002360_30677	NM_002360	142.73/80.7/79.149	193.43/75.739/202.89	80.7	193.43	1.2508	1925	857.39	3.8498	0.99994	5.9271e-05	0.00011854	0.018375	TRUE
NM_002775_31600	NM_002775	94.141/199.12/116.98	256.85/304.14/127.59	116.98	256.85	1.128	3634.4	1323.7	3.8444	0.99994	6.0474e-05	0.00012095	0.018707	TRUE
NM_001135086_11284	NM_001135086	97.177/122.8/68.091	223.55/222.48/49.851	97.177	222.48	1.1867	751.38	1065.5	3.8388	0.99994	6.1916e-05	0.00012383	0.01911	TRUE
NM_001145638_13664	NM_001145638	185.24/183.33/410.87	367.83/253.25/528.83	185.24	367.83	0.98576	25456	2267.8	3.8341	0.99994	6.3012e-05	0.00012602	0.019406	TRUE
NM_002061_29984	NM_002061	27.331/20.175/22.697	87.201/15.384/76.345	22.697	76.345	1.7066	13.918	195.01	3.8416	0.99994	6.4461e-05	0.00012892	0.019808	TRUE
NM_153266_63916	NM_153266	27.331/49.999/112.9	134.77/79.289/156.87	49.999	134.77	1.4126	2235.4	490	3.8293	0.99993	6.5018e-05	0.00013004	0.019936	TRUE
NM_021238_52234	NM_021238	81.993/78.069/158.88	195.01/104.14/242.28	81.993	195.01	1.2399	2963.4	873.48	3.8241	0.99993	6.5807e-05	0.00013161	0.020124	TRUE
NM_052850_58762	NM_052850	72.883/102.63/209.51	231.48/100.59/249.25	102.63	231.48	1.1657	6154.3	1135.8	3.8233	0.99993	6.5921e-05	0.00013184	0.020124	TRUE
NM_001080483_7586	NM_001080483	634.69/708.76/578.48	1208.1/1009.5/604.48	634.69	1009.5	0.66862	4322.6	9617.6	3.8215	0.99993	6.6331e-05	0.00013266	0.020205	TRUE
NM_207380_69989	NM_207380	33.405/46.49/61.689	134.77/42.603/127.59	46.49	127.59	1.4371	201.12	450.09	3.8227	0.99993	6.6953e-05	0.00013391	0.02035	TRUE
NM_003842_33973	NM_003842	151.84/237.71/135.02	323.44/313.61/140.49	151.84	313.61	1.0415	3828.7	1796.5	3.8166	0.99993	6.7677e-05	0.00013535	0.020525	TRUE
NM_001112_9355	NM_001112	21.258/71.928/30.845	123.67/94.674/59.612	30.845	94.674	1.5871	889.89	278.84	3.8224	0.99993	6.8284e-05	0.00013657	0.020664	TRUE
NM_052870_58807	NM_052870	236.87/206.14/357.91	497.84/209.47/446.56	236.87	446.56	0.91192	7798.2	3025.1	3.8126	0.99993	6.8765e-05	0.00013753	0.020765	TRUE
NM_003863_34016	NM_003863	121.47/213.15/75.657	263.19/327.81/112.6	121.47	263.19	1.1091	5252.3	1383.5	3.8101	0.99993	6.9488e-05	0.00013898	0.020894	TRUE
NM_003769_33804	NM_003769	139.69/212.28/75.657	339.29/293.49/84.014	139.69	293.49	1.0657	4684.5	1629.4	3.81	0.99993	6.949e-05	0.00013898	0.020894	TRUE
NM_004518_35337	NM_004518	142.73/207.01/156.55	431.25/320.71/85.06	156.55	320.71	1.0299	1368.7	1862	3.8042	0.99993	7.1137e-05	0.00014227	0.021343	TRUE
NM_031904_56258	NM_031904	54.662/70.174/141.42	172.82/57.988/265.64	70.174	172.82	1.2881	2658.3	728.13	3.8038	0.99993	7.1565e-05	0.00014313	0.021379	TRUE
NM_152908_63683	NM_152908	91.104/146.49/46.558	215.62/210.65/12.201	91.104	210.65	1.2003	2525.9	988.03	3.8032	0.99993	7.1558e-05	0.00014312	0.021379	TRUE
NM_001130820_10854	NM_001130820	75.92/76.314/196.13	201.36/100.59/184.06	76.314	184.06	1.2592	7177.5	803.16	3.802	0.99993	7.2012e-05	0.00014402	0.021417	TRUE
NM_001146152_13989	NM_001146152	88.067/89.472/208.93	207.7/107.69/304.68	89.472	207.7	1.2059	7136	967.36	3.8012	0.99993	7.2152e-05	0.0001443	0.021417	TRUE
NM_212554_70183	NM_212554	194.35/266.66/113.49	380.51/398.81/64.492	194.35	380.51	0.96564	5884	2399	3.8007	0.99993	7.2139e-05	0.00014428	0.021417	TRUE
NM_014353_43333	NM_014353	66.809/40.35/148.4	166.47/43.787/172.91	66.809	166.47	1.3044	3678.9	687.49	3.8011	0.99993	7.2417e-05	0.00014483	0.02145	TRUE
NM_001170794_16255	NM_001170794	75.92/81.577/178.67	193.43/100.59/196.26	81.577	193.43	1.2354	4729.2	868.3	3.7958	0.99993	7.3788e-05	0.00014758	0.021742	TRUE
NM_001198868_18865	NM_001198868	230.8/473.67/288.66	546.99/523.07/421.46	288.66	523.07	0.85541	18789	3814.5	3.7955	0.99993	7.3688e-05	0.00014738	0.021742	TRUE
NM_001242898_20986	NM_001242898	78.957/70.174/176.34	188.67/104.14/201.15	78.957	188.67	1.2462	4780.2	835.77	3.7951	0.99993	7.4026e-05	0.00014805	0.021742	TRUE
NM_002749_31537	NM_002749	109.32/192.98/115.23	252.09/298.22/126.89	115.23	252.09	1.1227	3039.8	1300.6	3.7949	0.99993	7.3915e-05	0.00014783	0.021742	TRUE
NM_181646_66960	NM_181646	72.883/144.73/55.288	180.74/177.51/49.153	72.883	177.51	1.2727	2736.1	761.1	3.7926	0.99993	7.4849e-05	0.0001497	0.021908	TRUE
NM_001267595_23381	NM_001267595	103.25/102.63/184.49	231.48/170.41/244.02	103.25	231.48	1.157	3299.8	1143.8	3.7914	0.99993	7.4978e-05	0.00014996	0.021908	TRUE
NM_182529_67337	NM_182529	233.83/385.08/209.51	440.76/478.1/168.73	233.83	440.76	0.91163	11734	2979.7	3.7909	0.99992	7.5063e-05	0.00015013	0.021908	TRUE
NM_000296_665	NM_000296	157.91/277.19/174.01	458.2/347.93/180.58	174.01	347.93	0.99548	5452.3	2107.5	3.7884	0.99992	7.5827e-05	0.00015165	0.022085	TRUE
NM_001164760_15191	NM_001164760	75.92/107.02/187.98	237.82/89.94/246.81	107.02	237.82	1.1447	3760.9	1192.8	3.7874	0.99992	7.6176e-05	0.00015235	0.02214	TRUE
NM_015446_45510	NM_015446	18.221/69.297/22.697	103.06/75.739/23.705	22.697	75.739	1.6953	1095.8	195.01	3.7983	0.99992	7.6853e-05	0.00015371	0.022215	TRUE
NM_006946_40615	NM_006946	27.331/119.3/17.459	133.18/86.39/2.7888	27.331	86.39	1.6251	4277.5	242.17	3.7951	0.99992	7.6818e-05	0.00015364	0.022215	TRUE
NM_020753_51321	NM_020753	136.66/158.77/279.93	323.44/209.47/379.98	158.77	323.44	1.022	7584.5	1892.9	3.7848	0.99992	7.6929e-05	0.00015386	0.022215	TRUE
NM_003815_33908	NM_003815	255.09/348.24/180.99	472.47/536.09/196.26	255.09	472.47	0.88662	7083.4	3299.7	3.7843	0.99992	7.707e-05	0.00015414	0.022215	TRUE
NM_170776_64505	NM_170776	194.35/380.69/203.11	393.2/481.65/374.05	203.11	393.2	0.94958	15806	2526.2	3.782	0.99992	7.7778e-05	0.00015556	0.022373	TRUE
NM_173565_65089	NM_173565	194.35/199.12/342.2	386.86/144.38/458.42	199.12	386.86	0.95467	10248	2468.1	3.7789	0.99992	7.8751e-05	0.0001575	0.022606	TRUE
NM_182612_67468	NM_182612	100.21/103.51/246.18	231.48/168.05/244.02	103.51	231.48	1.1535	10183	1147.2	3.7784	0.99992	7.9011e-05	0.00015802	0.022634	TRUE
NM_001139518_12050	NM_001139518	188.28/233.33/380.61	439.18/260.35/531.97	233.33	439.18	0.90955	11861	2972.1	3.7758	0.99992	7.9736e-05	0.00015947	0.022795	TRUE
NM_001037582_5994	NM_001037582	163.99/102.63/219.4	331.36/152.66/412.05	163.99	331.36	1.0104	3417.9	1966	3.7749	0.99992	8.005e-05	0.0001601	0.022838	TRUE
NM_007277_41256	NM_007277	12.147/25.438/85.55	90.372/26.035/81.922	25.438	81.922	1.6491	1895.1	222.73	3.7848	0.99992	8.0472e-05	0.00016094	0.022912	TRUE
NM_078626_59360	NM_078626	81.993/63.157/133.27	193.43/60.354/198.71	81.993	193.43	1.2282	1492.2	873.48	3.7705	0.99992	8.17e-05	0.0001634	0.023167	TRUE
NM_001130674_10784	NM_001130674	255.09/232.45/304.37	540.65/282.84/471.66	255.09	471.66	0.88416	1470.7	3299.7	3.7702	0.99992	8.1547e-05	0.00016309	0.023167	TRUE
NM_001104589_9075	NM_001104589	15.184/7.8946/68.673	57.077/27.219/111.21	15.184	57.077	1.8434	1457.1	122.11	3.7911	0.99992	8.1944e-05	0.00016389	0.023189	TRUE
NM_033036_57990	NM_033036	69.846/109.65/6.4017	171.23/171.6/0.69721	69.846	171.23	1.2816	2804.6	724.16	3.7675	0.99992	8.2825e-05	0.00016565	0.023391	TRUE
NM_001113561_9496	NM_001113561	124.51/124.56/218.82	274.29/124.26/266.68	124.56	266.68	1.0922	4442.8	1424.7	3.7654	0.99992	8.3197e-05	0.00016639	0.023412	TRUE
NM_080592_59464	NM_080592	182.21/242.98/130.36	380.51/359.76/171.86	182.21	359.76	0.97756	3190.4	2224.3	3.7647	0.99992	8.3379e-05	0.00016676	0.023412	TRUE
NM_001289773_27797	NM_001289773	109.32/154.38/229.88	315.51/200/412.75	154.38	315.51	1.0264	3865.1	1831.8	3.7646	0.99992	8.3405e-05	0.00016681	0.023412	TRUE
NM_001083111_7897	NM_001083111	148.8/139.47/274.11	332.95/188.16/306.42	148.8	306.42	1.0372	7894.5	1754.5	3.763	0.99992	8.3959e-05	0.00016792	0.02352	TRUE
NM_001077181_7041	NM_001077181	75.92/134.21/12.803	187.09/182.25/5.9263	75.92	182.25	1.2524	3690.6	798.3	3.7632	0.99992	8.4173e-05	0.00016835	0.023533	TRUE
NM_016653_47440	NM_016653	27.331/95.612/236.28	217.21/112.43/493.63	95.612	217.21	1.1754	12225	1045.5	3.7607	0.99992	8.4839e-05	0.00016968	0.023672	TRUE
NM_001278650_25039	NM_001278650	6.0736/39.473/4.6558	39.637/30.769/0.69721	6.0736	30.769	2.1671	558.76	42.111	3.8056	0.99991	8.5706e-05	0.00017141	0.023698	TRUE
NM_139245_61121	NM_139245	91.104/82.454/200.78	209.28/67.455/229.38	91.104	209.28	1.191	6052	988.03	3.7597	0.99991	8.5212e-05	0.00017042	0.023698	TRUE
NM_001013698_4764	NM_001013698	230.8/194.73/434.15	434.42/163.31/609.71	230.8	434.42	0.90955	21327	2934.3	3.759	0.99991	8.5296e-05	0.00017059	0.023698	TRUE
NM_182614_67469	NM_182614	167.02/175.43/208.93	348.8/213.02/390.79	175.43	348.8	0.98741	596.31	2127.7	3.7585	0.99991	8.5478e-05	0.00017096	0.023698	TRUE
NM_017777_48112	NM_017777	197.39/157.01/258.4	386.86/243.78/383.12	197.39	383.12	0.9532	2676	2443	3.7576	0.99991	8.5781e-05	0.00017156	0.023698	TRUE
NM_001170699_16170	NM_001170699	130.58/80.7/82.058	242.58/82.839/193.13	82.058	193.13	1.2248	1178.2	874.29	3.7563	0.99991	8.6445e-05	0.00017289	0.023787	TRUE
NM_001134876_11221	NM_001134876	81.993/203.5/96.608	218.8/267.45/78.785	96.608	218.8	1.1711	5820.2	1058.2	3.7561	0.99991	8.6408e-05	0.00017282	0.023787	TRUE
NM_001420_28605	NM_001420	36.441/39.473/70.419	122.08/53.254/111.9	39.473	111.9	1.4801	483.43	371.82	3.7562	0.99991	8.805e-05	0.0001761	0.024133	TRUE
NM_006873_40471	NM_006873	78.957/97.366/203.69	282.21/127.81/219.97	97.366	219.97	1.1676	5822	1067.9	3.7517	0.99991	8.7938e-05	0.00017588	0.024133	TRUE
NM_014907_44439	NM_014907	139.69/121.05/164.12	391.61/163.31/291.09	139.69	291.09	1.0538	472.05	1629.4	3.7505	0.99991	8.8259e-05	0.00017652	0.024143	TRUE
NM_145235_61928	NM_145235	209.54/253.5/272.36	467.72/208.28/477.24	253.5	467.72	0.88103	1144.3	3275.6	3.7428	0.99991	9.0991e-05	0.00018198	0.024842	TRUE
NM_003096_32349	NM_003096	224.72/283.33/400.4	512.11/317.16/511.75	283.33	511.75	0.85071	8570.1	3732	3.7392	0.99991	9.2312e-05	0.00018462	0.025153	TRUE
NM_032800_57608	NM_032800	24.294/11.403/47.722	110.98/11.834/78.785	24.294	78.785	1.6573	357.52	211.1	3.7504	0.99991	9.2652e-05	0.0001853	0.025197	TRUE
NM_138799_60869	NM_138799	48.589/46.49/110.58	130.01/41.42/163.5	48.589	130.01	1.4016	1923.4	473.9	3.7402	0.99991	9.3147e-05	0.00018629	0.025273	TRUE
NM_002334_30619	NM_002334	115.4/148.24/160.04	304.41/136.09/401.94	148.24	304.41	1.0331	609.01	1746.8	3.7366	0.99991	9.3295e-05	0.00018659	0.025273	TRUE
NM_001143836_12695	NM_001143836	88.067/114.91/231.04	248.92/97.041/371.96	114.91	248.92	1.1085	7103.9	1296.4	3.7219	0.9999	9.8927e-05	0.00019785	0.026706	TRUE
NM_017414_47518	NM_017414	106.29/124.56/104.17	269.53/234.32/163.84	106.29	234.32	1.1331	169.15	1183.3	3.7219	0.9999	9.8969e-05	0.00019794	0.026706	TRUE
NM_030792_55637	NM_030792	69.846/158.77/95.444	215.62/240.23/92.38	95.444	215.62	1.1674	2332.6	1043.3	3.7207	0.9999	9.9481e-05	0.00019896	0.026793	TRUE
NM_002748_31534	NM_002748	45.552/46.49/98.936	149.03/125.44/45.319	46.49	125.44	1.4128	1375.7	450.09	3.7215	0.9999	0.00010045	0.0002009	0.026961	TRUE
NM_001276320_24249	NM_001276320	39.478/45.613/103.01	123.67/65.088/138.75	45.613	123.67	1.4193	1666	440.19	3.7203	0.9999	0.000101	0.000202	0.026961	TRUE
NM_001012643_4541	NM_001012643	127.55/192.1/37.828	390.03/269.82/20.568	127.55	269.82	1.0751	6108.3	1464.8	3.7174	0.9999	0.00010068	0.00020136	0.026961	TRUE
NM_001528_28821	NM_001528	124.51/70.174/305.54	264.77/119.53/595.07	124.51	264.77	1.0824	17862	1424	3.717	0.9999	0.00010085	0.00020171	0.026961	TRUE
NM_138970_60937	NM_138970	215.61/116.66/399.23	409.05/178.7/409.26	215.61	409.05	0.92069	21754	2709.4	3.7163	0.9999	0.00010107	0.00020215	0.026961	TRUE
NM_001177984_17131	NM_001177984	21.258/70.174/23.279	76.103/104.14/52.639	23.279	76.103	1.6671	1101.6	200.85	3.7273	0.9999	0.0001019	0.00020381	0.027131	TRUE
NM_032641_57421	NM_032641	139.69/142.98/243.27	294.9/155.03/298.76	142.98	294.9	1.0392	5034.1	1674.4	3.7126	0.9999	0.00010258	0.00020516	0.027259	TRUE
NM_001134363_11034	NM_001134363	75.92/51.753/105.92	180.74/62.721/188.25	75.92	180.74	1.2405	742	798.3	3.71	0.9999	0.00010399	0.00020798	0.027503	TRUE
NM_001098509_8271	NM_001098509	127.55/238.59/113.49	269.53/347.93/94.821	127.55	269.53	1.0735	6264.5	1464.8	3.7099	0.9999	0.00010373	0.00020746	0.027503	TRUE
NM_138983_60949	NM_138983	133.62/142.1/257.23	293.31/185.8/382.42	142.1	293.31	1.0403	6663.5	1662.4	3.7087	0.9999	0.0001042	0.00020841	0.027503	TRUE
NM_007010_40741	NM_007010	148.8/291.22/54.124	371/304.14/44.622	148.8	304.14	1.0264	14624	1754.5	3.7084	0.9999	0.00010429	0.00020857	0.027503	TRUE
NM_001100399_8762	NM_001100399	230.8/185.08/380.03	458.2/310.06/431.57	230.8	431.57	0.90009	12180	2934.3	3.7065	0.99989	0.00010509	0.00021018	0.027662	TRUE
NM_006293_39202	NM_006293	42.515/83.332/23.279	117.33/117.16/36.255	42.515	117.16	1.4411	1018	405.48	3.7069	0.99989	0.00010678	0.00021356	0.027949	TRUE
NM_001007533_3904	NM_001007533	42.515/107.89/4.0738	122.08/117.16/2.7888	42.515	117.16	1.4411	2876	405.48	3.7069	0.99989	0.00010678	0.00021356	0.027949	TRUE
NM_021077_51924	NM_021077	51.625/136.84/60.525	152.21/196.45/25.448	60.525	152.21	1.3162	2951.5	612.54	3.7043	0.99989	0.00010675	0.0002135	0.027949	TRUE
NM_004752_35843	NM_004752	173.1/134.21/299.14	342.46/163.31/856.52	173.1	342.46	0.98026	8699	2094.6	3.7006	0.99989	0.00010753	0.00021507	0.028094	TRUE
NM_014213_43045	NM_014213	57.699/34.21/34.919	155.38/37.869/101.44	34.919	101.44	1.512	259.73	322.26	3.7058	0.99989	0.00010814	0.00021629	0.0282	TRUE
NM_001268_23454	NM_001268	130.58/130.7/267.71	274.29/143.19/363.25	130.7	274.29	1.0637	9385.8	1507.3	3.6985	0.99989	0.00010849	0.00021698	0.028238	TRUE
NM_002196_30309	NM_002196	85.03/56.139/147.24	196.6/50.887/206.37	85.03	196.6	1.1997	2352.4	911.43	3.6956	0.99989	0.00010997	0.00021993	0.028569	TRUE
NM_001169111_16065	NM_001169111	94.141/85.086/136.76	212.45/82.839/244.72	94.141	212.45	1.1658	949.38	1026.7	3.6925	0.99989	0.00011122	0.00022244	0.028789	TRUE
NM_001136271_11841	NM_001136271	88.067/85.963/189.72	240.99/91.123/201.84	88.067	201.84	1.1874	5169.3	949.62	3.6921	0.99989	0.00011143	0.00022287	0.028789	TRUE
NM_015503_45608	NM_015503	197.39/274.56/94.28	570.77/379.88/109.81	197.39	379.88	0.94098	8293.1	2443	3.6921	0.99989	0.00011123	0.00022246	0.028789	TRUE
NM_207370_69973	NM_207370	81.993/83.332/212.42	193.43/133.73/306.42	83.332	193.43	1.2051	8332.9	890.17	3.6901	0.99989	0.00011238	0.00022477	0.028928	TRUE
NM_002849_31768	NM_002849	72.883/83.332/196.71	193.43/99.407/197.31	83.332	193.43	1.2051	6481.6	890.17	3.6901	0.99989	0.00011238	0.00022477	0.028928	TRUE
NM_003256_32684	NM_003256	170.06/142.98/178.08	415.39/120.71/337.1	170.06	337.1	0.98295	398.88	2051.6	3.6879	0.99989	0.00011307	0.00022613	0.029049	TRUE
NM_170776_64506	NM_170776	57.699/44.736/89.042	214.04/67.455/146.41	57.699	146.41	1.3285	575.22	579.25	3.6861	0.99989	0.00011481	0.00022962	0.029367	TRUE
NM_012259_41785	NM_012259	142.73/136.84/257.23	293.31/223.67/425.65	142.73	293.31	1.034	6572.9	1671	3.6838	0.99989	0.00011493	0.00022986	0.029367	TRUE
NM_001015072_4898	NM_001015072	321.9/314.03/580.23	564.43/512.42/931.82	321.9	564.43	0.80826	33398	4334.7	3.6837	0.99989	0.00011493	0.00022986	0.029367	TRUE
NM_001077663_7159	NM_001077663	212.58/251.75/399.82	155.38/461.53/636.55	251.75	461.53	0.87185	11729	3249.1	3.6804	0.99988	0.00011643	0.00023286	0.029695	TRUE
NM_139277_61145	NM_139277	148.8/108.77/271.2	302.83/132.54/380.33	148.8	302.83	1.0202	8291.9	1754.5	3.6771	0.99988	0.00011798	0.00023596	0.030035	TRUE
NM_001102398_8946	NM_001102398	157.91/172.8/396.33	340.88/223.67/498.51	172.8	340.88	0.97602	25092	2090.4	3.6761	0.99988	0.00011843	0.00023687	0.030096	TRUE
NM_015111_44867	NM_015111	282.42/357.89/245.01	570.77/506.5/206.03	282.42	506.5	0.84047	3547.3	3718	3.675	0.99988	0.00011893	0.00023787	0.030168	TRUE
NM_015225_45095	NM_015225	109.32/80.7/225.22	237.82/100.59/313.05	109.32	237.82	1.1142	7126.1	1223	3.6744	0.99988	0.00011931	0.00023863	0.030209	TRUE
NM_014907_44437	NM_014907	94.141/117.54/40.738	221.97/211.83/16.384	94.141	211.83	1.1616	1699.7	1026.7	3.6731	0.99988	0.00012001	0.00024002	0.030331	TRUE
NM_006293_39201	NM_006293	48.589/54.385/50.632	136.35/132.54/40.438	50.632	132.54	1.371	9.1297	497.25	3.6733	0.99988	0.00012113	0.00024226	0.030503	TRUE
NM_153478_64120	NM_153478	167.02/154.38/254.32	434.42/158.58/331.52	167.02	331.52	0.9848	3890.5	2008.7	3.6703	0.99988	0.00012113	0.00024225	0.030503	TRUE
NM_153638_64195	NM_153638	94.141/142.1/223.48	291.73/101.77/302.94	142.1	291.73	1.0325	4461.2	1662.4	3.6698	0.99988	0.00012141	0.00024282	0.030519	TRUE
NM_015680_45884	NM_015680	157.91/184.21/412.62	358.32/305.32/691.98	184.21	358.32	0.95612	26432	2252.9	3.6682	0.99988	0.00012214	0.00024428	0.030647	TRUE
NM_001142675_12452	NM_001142675	139.69/262.28/110.58	307.58/287.57/152.34	139.69	287.57	1.0364	7937.2	1629.4	3.6635	0.99988	0.00012445	0.0002489	0.031171	TRUE
NM_002419_30793	NM_002419	124.51/171.93/95.444	294.9/262.72/82.62	124.51	262.72	1.0712	1546.6	1424	3.6625	0.99988	0.00012492	0.00024985	0.031233	TRUE
NM_003601_33450	NM_003601	115.4/150/111.74	252.09/160.95/247.51	115.4	247.51	1.0942	605.23	1302.8	3.6601	0.99987	0.00012614	0.00025227	0.03148	TRUE
NM_001243271_21178	NM_001243271	6.0736/4.3859/47.14	30.124/3.5503/71.116	6.0736	30.124	2.1375	844.65	42.111	3.7062	0.99987	0.00012746	0.00025492	0.031754	TRUE
NM_002391_30734	NM_002391	75.92/33.333/127.45	248.92/37.869/179.18	75.92	179.18	1.228	2234.6	798.3	3.6548	0.99987	0.00012916	0.00025832	0.032006	TRUE
NM_001291284_28185	NM_001291284	78.957/133.33/71.001	237.82/184.61/35.209	78.957	184.61	1.215	1509.9	835.77	3.6547	0.99987	0.00012913	0.00025826	0.032006	TRUE
NM_006297_39209	NM_006297	167.02/193.86/450.45	372.59/253.25/436.8	193.86	372.59	0.93904	33280	2391.8	3.6546	0.99987	0.00012881	0.00025762	0.032006	TRUE
NM_001282741_25956	NM_001282741	48.589/56.139/75.657	142.69/91.123/163.84	56.139	142.69	1.3304	218.97	560.99	3.6543	0.99987	0.00013009	0.00026019	0.03218	TRUE
NM_014351_43329	NM_014351	42.515/52.63/172.26	214.04/75.739/135.96	52.63	135.96	1.3526	7207.3	520.26	3.6532	0.99987	0.00013088	0.00026177	0.032261	TRUE
NM_020443_50984	NM_020443	103.25/183.33/47.722	226.72/235.5/34.512	103.25	226.72	1.1272	4748	1143.8	3.6508	0.99987	0.00013087	0.00026174	0.032261	TRUE
NM_004311_34907	NM_004311	118.43/88.595/160.63	293.31/85.206/252.04	118.43	252.04	1.0832	1335.2	1343.1	3.6457	0.99987	0.00013342	0.00026683	0.032827	TRUE
NM_003677_33608	NM_003677	258.13/274.56/400.4	493.08/281.65/533.37	274.56	493.08	0.84241	8053.2	3596.8	3.6437	0.99987	0.00013436	0.00026872	0.033002	TRUE
NM_001127665_10163	NM_001127665	85.03/155.26/47.14	195.01/202.37/46.713	85.03	195.01	1.188	3183.9	911.43	3.643	0.99986	0.00013504	0.00027008	0.033052	TRUE
NM_080881_59796	NM_080881	94.141/117.54/43.066	210.87/214.2/60.309	94.141	210.87	1.155	1578.1	1026.7	3.643	0.99987	0.00013496	0.00026992	0.033052	TRUE
NM_001177693_17091	NM_001177693	361.38/551.74/335.22	753.1/617.75/405.78	361.38	617.75	0.77185	18462	4964.8	3.6384	0.99986	0.00013716	0.00027432	0.033512	TRUE
NM_001193466_18083	NM_001193466	45.552/70.174/14.549	142.69/121.89/18.476	45.552	121.89	1.4005	783.7	439.5	3.6415	0.99986	0.00013759	0.00027518	0.033557	TRUE
NM_005242_36902	NM_005242	191.32/145.61/272.36	367.83/156.21/435.06	191.32	367.83	0.93946	4328.8	2355.2	3.6372	0.99986	0.00013783	0.00027566	0.033557	TRUE
NM_017617_47817	NM_017617	54.662/42.104/176.92	139.52/39.053/235.31	54.662	139.52	1.336	7552.4	543.79	3.639	0.99986	0.00013816	0.00027631	0.033579	TRUE
NM_005361_37189	NM_005361	69.846/31.578/172.26	168.06/27.219/167.68	69.846	167.68	1.2515	5977	724.16	3.6355	0.99986	0.00013936	0.00027871	0.033727	TRUE
NM_030806_55660	NM_030806	100.21/67.542/161.79	250.51/100.59/221.02	100.21	221.02	1.1333	2429.5	1104.6	3.6348	0.99986	0.0001393	0.00027859	0.033727	TRUE
NM_001114974_9626	NM_001114974	139.69/202.63/106.5	294.9/286.39/140.84	139.69	286.39	1.0305	2531.2	1629.4	3.6341	0.99986	0.00013949	0.00027899	0.033727	TRUE
NM_001009939_4172	NM_001009939	42.515/92.103/23.861	115.74/158.58/12.55	42.515	115.74	1.4237	1403.5	405.48	3.6364	0.99986	0.00014069	0.00028138	0.033944	TRUE
NM_022970_53542	NM_022970	63.773/64.911/130.94	214.04/158.58/121.31	64.911	158.58	1.2757	2180.9	664.71	3.6331	0.99986	0.00014088	0.00028175	0.033944	TRUE
NM_001025300_5409	NM_001025300	57.699/64.911/197.29	158.55/69.822/209.86	64.911	158.55	1.2754	8788.1	664.71	3.6319	0.99986	0.00014153	0.00028307	0.033992	TRUE
NM_001285829_26516	NM_001285829	81.993/36.841/114.07	196.6/63.905/189.29	81.993	189.29	1.1972	1533.7	873.48	3.6305	0.99986	0.0001418	0.00028361	0.033992	TRUE
NM_002733_31495	NM_002733	54.662/92.98/208.35	263.19/136.09/208.47	92.98	208.47	1.1563	7388.9	1011.9	3.6305	0.99986	0.00014169	0.00028339	0.033992	TRUE
NM_001134773_11189	NM_001134773	103.25/99.998/83.804	220.38/56.804/258.67	99.998	220.38	1.1322	136.41	1101.8	3.6267	0.99986	0.00014369	0.00028739	0.034326	TRUE
NM_002213_30347	NM_002213	236.87/339.47/385.27	732.49/585.79/567.18	339.47	585.79	0.78534	6311.9	4613.5	3.6266	0.99986	0.0001436	0.0002872	0.034326	TRUE
NM_001029882_5484	NM_001029882	6.0736/6.1402/51.796	30.124/10.651/33.118	6.1402	30.124	2.124	1042.2	42.647	3.6726	0.99985	0.00014525	0.00029051	0.034347	TRUE
NM_001199852_19398	NM_001199852	15.184/13.158/67.509	55.492/4.7337/85.757	15.184	55.492	1.8035	1371	122.11	3.6476	0.99986	0.00014461	0.00028922	0.034347	TRUE
NM_001024212_5211	NM_001024212	88.067/216.66/87.878	199.77/229.58/123.75	88.067	199.77	1.1726	8268.4	949.62	3.6249	0.99986	0.00014487	0.00028974	0.034347	TRUE
NM_001127212_9943	NM_001127212	2116.6/2449.1/2901.7	4238/2389.3/3235.4	2449.1	3235.4	0.40157	157700	47068	3.6245	0.99986	0.00014476	0.00028953	0.034347	TRUE
NM_018026_48598	NM_018026	88.067/81.577/170.52	256.85/99.407/199.75	88.067	199.75	1.1724	3420.2	949.62	3.6242	0.99985	0.00014521	0.00029043	0.034347	TRUE
NM_015114_44878	NM_015114	154.88/128.07/165.86	350.39/139.64/310.26	154.88	310.26	0.99771	419.71	1838.7	3.6237	0.99985	0.00014526	0.00029051	0.034347	TRUE
NM_001243288_21190	NM_001243288	60.736/20.175/84.968	150.62/7.1005/271.22	60.736	150.62	1.2963	1116.2	615.03	3.6244	0.99985	0.00014586	0.00029172	0.034373	TRUE
NM_001272051_24160	NM_001272051	60.736/49.122/185.07	150.62/66.272/223.8	60.736	150.62	1.2963	7796.7	615.03	3.6244	0.99985	0.00014586	0.00029172	0.034373	TRUE
NM_001080123_7342	NM_001080123	36.441/39.473/150.73	109.4/62.721/197.66	39.473	109.4	1.4477	6193.8	371.82	3.6263	0.99985	0.00014674	0.00029348	0.034406	TRUE
NM_001039613_6186	NM_001039613	63.773/81.577/19.787	247.33/156.21/17.082	63.773	156.21	1.2793	1125.9	651.11	3.6227	0.99985	0.00014671	0.00029342	0.034406	TRUE
NM_032810_57639	NM_032810	72.883/47.367/225.81	172.82/43.787/244.37	72.883	172.82	1.2343	12018	761.1	3.6224	0.99985	0.00014657	0.00029314	0.034406	TRUE
NM_001035_5846	NM_001035	252.05/306.13/311.36	537.48/540.82/453.88	306.13	537.48	0.81001	1476	4086.7	3.6188	0.99985	0.00014797	0.00029594	0.034633	TRUE
NM_001206998_20395	NM_001206998	106.29/226.31/101.26	291.73/230.77/113.65	106.29	230.77	1.1112	7215.4	1183.3	3.6187	0.99985	0.0001482	0.00029641	0.034633	TRUE
NM_021129_52008	NM_021129	30.368/71.928/20.951	90.372/113.61/10.458	30.368	90.372	1.5425	907.97	273.82	3.6262	0.99985	0.00014878	0.00029756	0.034652	TRUE
NM_001286767_27011	NM_001286767	273.31/400.87/288.08	542.23/511.24/260.41	288.08	511.24	0.82536	6469.9	3805.5	3.6175	0.99985	0.00014871	0.00029741	0.034652	TRUE
NM_001204871_20078	NM_001204871	103.25/110.52/188.56	237.82/134.91/395.32	110.52	237.82	1.0986	3071.3	1238.7	3.6169	0.99985	0.00014919	0.00029837	0.034688	TRUE
NM_001031672_5560	NM_001031672	91.104/114.91/188.56	247.33/157.4/245.07	114.91	245.07	1.0861	2995.5	1296.4	3.615	0.99985	0.00015028	0.00030056	0.034885	TRUE
NM_001076675_7008	NM_001076675	100.21/70.174/82.058	215.62/65.088/188.94	82.058	188.94	1.1934	235.43	874.29	3.6149	0.99985	0.00015067	0.00030133	0.034916	TRUE
NM_001199687_19281	NM_001199687	118.43/129.82/248.5	269.53/184.61/289.69	129.82	269.53	1.0482	7107.5	1495.4	3.6128	0.99985	0.00015153	0.00030307	0.035059	TRUE
NM_001042590_6749	NM_001042590	60.736/147.37/57.034	166.47/150.29/84.711	60.736	150.29	1.2932	3759.2	615.03	3.6113	0.99985	0.00015345	0.00030689	0.035442	TRUE
NM_001143943_12750	NM_001143943	103.25/128.94/268.87	267.95/177.51/383.12	128.94	267.95	1.0494	10120	1483.6	3.6087	0.99985	0.0001539	0.00030781	0.03549	TRUE
NM_002720_31468	NM_002720	191.32/115.79/284	366.24/108.87/537.55	191.32	366.24	0.93325	7147.8	2355.2	3.6045	0.99984	0.00015638	0.00031276	0.036001	TRUE
NM_014699_44004	NM_014699	324.94/373.68/577.9	632.6/429.58/693.73	373.68	632.6	0.75794	22042	5163.6	3.6033	0.99984	0.0001571	0.00031419	0.036106	TRUE
NM_004577_35474	NM_004577	24.294/105.26/47.14	190.26/124.26/35.209	47.14	124.26	1.3796	1950	457.44	3.6057	0.99984	0.0001578	0.0003156	0.036208	TRUE
NM_003036_32204	NM_003036	30.368/47.367/31.427	134.77/92.307/21.962	31.427	92.307	1.5248	127.61	284.99	3.6063	0.99984	0.00016032	0.00032063	0.036665	TRUE
NM_001084392_8003	NM_001084392	203.47/181.58/293.9	485.16/227.22/384.51	203.47	384.51	0.91492	4328.6	2531.3	3.5985	0.99984	0.00016006	0.00032013	0.036665	TRUE
NM_194455_68017	NM_194455	224.72/246.49/361.41	527.96/331.36/449	246.49	449	0.86259	6840.2	3169.6	3.5972	0.99984	0.00016083	0.00032167	0.0367	TRUE
NM_014334_43291	NM_014334	112.36/101.75/257.81	272.7/67.455/240.19	112.36	240.19	1.0892	10635	1262.8	3.5971	0.99984	0.000161	0.00032199	0.0367	TRUE
NM_014862_44337	NM_014862	170.06/247.36/130.94	332.95/337.28/91.335	170.06	332.95	0.96513	3752.9	2051.6	3.5962	0.99984	0.00016144	0.00032288	0.036742	TRUE
NM_001113363_9413	NM_001113363	57.699/115.79/51.214	144.28/171.6/52.639	57.699	144.28	1.3074	1708.1	579.25	3.5973	0.99984	0.00016209	0.00032417	0.036828	TRUE
NM_024122_53952	NM_024122	18.221/19.298/49.468	80.859/34.319/65.189	19.298	65.189	1.7053	455.7	161.43	3.6119	0.99984	0.00016242	0.00032485	0.036845	TRUE
NM_033427_58522	NM_033427	81.993/84.209/191.47	206.11/73.372/192.08	84.209	192.08	1.1801	5754.9	901.14	3.5935	0.99984	0.00016355	0.0003271	0.037041	TRUE
NM_001256235_22140	NM_001256235	188.28/226.31/373.05	453.45/323.07/418.68	226.31	418.68	0.88461	11489	2867.6	3.5922	0.99984	0.00016393	0.00032786	0.037066	TRUE
NM_001199580_19236	NM_001199580	30.368/71.051/20.369	122.08/89.94/21.265	30.368	89.94	1.5356	877.55	273.82	3.6	0.99984	0.00016455	0.0003291	0.037121	TRUE
NM_023072_53615	NM_023072	54.662/89.472/8.1477	193.43/138.46/3.4861	54.662	138.46	1.3251	1687.7	543.79	3.5935	0.99984	0.0001647	0.00032941	0.037121	TRUE
NM_015415_45449	NM_015415	54.662/55.262/138.51	139.52/47.337/154.43	55.262	139.52	1.3206	3465.3	550.77	3.5903	0.99983	0.00016667	0.00033333	0.037382	TRUE
NM_001286464_26757	NM_001286464	63.773/122.8/40.156	155.38/162.13/40.438	63.773	155.38	1.2716	2021.2	651.11	3.5899	0.99983	0.00016642	0.00033284	0.037382	TRUE
NM_002467_30900	NM_002467	218.65/180.7/169.35	513.69/349.11/328.04	180.7	349.11	0.94626	784.48	2202.7	3.5883	0.99983	0.00016642	0.00033283	0.037382	TRUE
NM_183004_67749	NM_183004	18.221/28.947/77.985	112.57/29.586/86.803	28.947	86.803	1.5519	1259.9	258.94	3.5954	0.99983	0.00016798	0.00033595	0.037606	TRUE
NM_207355_69941	NM_207355	42.515/122.8/9.8936	117.33/114.79/6.6235	42.515	114.79	1.4119	3755.3	405.48	3.5893	0.99983	0.0001687	0.00033741	0.037606	TRUE
NM_003705_33666	NM_003705	48.589/101.75/195.54	221.97/117.16/259.36	101.75	221.97	1.1177	5811.6	1124.4	3.585	0.99983	0.00016874	0.00033749	0.037606	TRUE
NM_001130674_10785	NM_001130674	206.5/187.72/267.13	388.44/216.57/435.41	206.5	388.44	0.90828	2014.1	2575.7	3.5849	0.99983	0.00016859	0.00033717	0.037606	TRUE
NM_001206710_20247	NM_001206710	160.95/225.43/372.46	426.49/281.65/416.93	225.43	416.93	0.88418	12888	2854.6	3.5842	0.99983	0.00016905	0.0003381	0.037615	TRUE
NM_003493_33190	NM_003493	109.32/104.38/264.8	234.65/213.02/378.59	109.32	234.65	1.0949	12098	1223	3.5837	0.99983	0.00016952	0.00033903	0.037658	TRUE
NM_001969_29777	NM_001969	66.809/65.788/152.48	174.4/78.106/160.71	66.809	160.71	1.2538	3670	687.49	3.5811	0.99983	0.00017198	0.00034396	0.038145	TRUE
NM_023037_53597	NM_023037	191.32/153.51/334.64	434.42/108.87/364.99	191.32	364.99	0.92831	10985	2355.2	3.5787	0.99983	0.00017269	0.00034538	0.038242	TRUE
NM_006534_39726	NM_006534	179.17/179.82/267.13	347.22/223.67/416.58	179.82	347.22	0.94543	3811.4	2190.2	3.5769	0.99983	0.00017385	0.00034769	0.038417	TRUE
NM_001098722_8392	NM_001098722	133.62/100.88/172.85	274.29/76.922/303.98	133.62	274.29	1.0321	1305.5	1546.8	3.5767	0.99983	0.00017404	0.00034807	0.038417	TRUE
NM_080606_59487	NM_080606	81.993/54.385/60.525	149.03/74.556/212.65	60.525	149.03	1.286	249.29	612.54	3.5762	0.99982	0.00017558	0.00035116	0.038636	TRUE
NM_003862_34011	NM_003862	100.21/102.63/211.26	226.72/82.839/223.11	102.63	223.11	1.1128	5902.9	1135.8	3.5749	0.99982	0.0001754	0.00035081	0.038636	TRUE
NM_001256853_22575	NM_001256853	276.35/138.59/381.19	491.5/125.44/539.29	276.35	491.5	0.82842	14984	3624.4	3.5737	0.99982	0.00017596	0.00035192	0.038659	TRUE
NM_032120_56519	NM_032120	264.2/289.47/409.13	523.21/281.65/510.36	289.47	510.36	0.81596	7478.6	3827	3.5707	0.99982	0.00017804	0.00035608	0.039054	TRUE
NM_001004757_3243	NM_001004757	12.147/8.7717/32.009	55.492/5.9171/47.062	12.147	47.062	1.8701	202.94	94.195	3.5974	0.99982	0.00017961	0.00035922	0.039275	TRUE
NM_005313_37074	NM_005313	30.368/42.982/97.772	115.74/50.887/115.39	42.982	115.39	1.404	1580.5	410.68	3.5729	0.99982	0.00017954	0.00035908	0.039275	TRUE
NM_001267043_23324	NM_001267043	48.589/64.911/101.85	166.47/46.153/156.87	64.911	156.87	1.2602	815.3	664.71	3.5669	0.99982	0.0001817	0.0003634	0.039664	TRUE
NM_033518_58618	NM_033518	133.62/308.77/187.4	358.32/424.85/240.89	187.4	358.32	0.93149	8811.3	2298.7	3.565	0.99982	0.00018196	0.00036392	0.039664	TRUE
NM_003216_32600	NM_003216	3.0368/2.6315/30.845	30.124/17.751/18.825	3.0368	18.825	2.296	386.72	18.865	3.6349	0.99982	0.00018346	0.00036691	0.039866	TRUE
NM_015423_45468	NM_015423	60.736/62.279/146.08	201.36/52.071/151.99	62.279	151.99	1.2736	3512.1	633.33	3.5648	0.99982	0.00018327	0.00036654	0.039866	TRUE
NM_032305_56810	NM_032305	103.25/157.01/111.74	306/237.87/134.91	111.74	237.87	1.0832	1060.9	1254.6	3.5609	0.99982	0.00018497	0.00036994	0.040132	TRUE
NM_017691_47954	NM_017691	85.03/189.47/98.354	267.95/215.38/99.701	98.354	215.38	1.1229	4239.8	1080.6	3.5601	0.99981	0.00018565	0.00037129	0.040217	TRUE
NM_001184743_17365	NM_001184743	60.736/158.77/104.17	225.14/173.96/225.55	104.17	225.14	1.1044	2433.7	1155.8	3.5581	0.99981	0.00018701	0.00037401	0.040448	TRUE
NM_015348_45327	NM_015348	81.993/40.35/189.14	187.09/132.54/187.2	81.993	187.09	1.1803	6607.5	873.48	3.5559	0.99981	0.00018888	0.00037777	0.040791	TRUE
NM_001253699_21848	NM_001253699	148.8/169.29/206.6	329.78/190.53/393.92	169.29	329.78	0.95783	905.85	2040.8	3.5525	0.99981	0.0001908	0.00038161	0.041142	TRUE
NM_173567_65096	NM_173567	51.625/119.3/52.378	133.18/150.29/44.622	52.378	133.18	1.3299	2239.3	517.34	3.5525	0.99981	0.00019284	0.00038568	0.0413	TRUE
NM_001287748_27345	NM_001287748	57.699/105.26/55.87	82.445/143.19/157.92	57.699	143.19	1.2966	1132.7	579.25	3.5523	0.99981	0.00019254	0.00038508	0.0413	TRUE
NM_032731_57509	NM_032731	106.29/187.72/73.329	288.56/228.4/36.604	106.29	228.4	1.0964	3858.4	1183.3	3.5499	0.99981	0.0001929	0.0003858	0.0413	TRUE
NM_152666_63338	NM_152666	136.66/206.14/77.985	339.29/278.1/76.345	136.66	278.1	1.0197	4134.9	1588	3.5495	0.99981	0.00019302	0.00038604	0.0413	TRUE
NM_012289_41850	NM_012289	179.17/140.35/137.93	294.9/284.02/194.17	140.35	284.02	1.0118	756.53	1638.4	3.5495	0.99981	0.00019302	0.00038603	0.0413	TRUE
NM_001278710_25089	NM_001278710	27.331/30.701/118.14	96.714/35.503/89.94	30.701	89.94	1.5204	3828.5	277.33	3.5572	0.99981	0.00019372	0.00038744	0.041387	TRUE
NM_001258248_22922	NM_001258248	176.13/325.43/178.08	364.66/343.19/142.58	178.08	343.19	0.94257	10858	2165.4	3.5481	0.99981	0.00019403	0.00038807	0.041391	TRUE
NM_001206994_20384	NM_001206994	151.84/210.52/353.26	516.86/226.03/392.53	210.52	392.53	0.89567	11909	2634.5	3.546	0.9998	0.00019557	0.00039114	0.041655	TRUE
NM_022977_53546	NM_022977	66.809/150/59.361	164.89/159.76/41.484	66.809	159.76	1.2454	3487.8	687.49	3.5451	0.9998	0.00019731	0.00039462	0.041962	TRUE
NM_001290557_28124	NM_001290557	51.625/118.42/35.5	131.59/140.83/31.026	51.625	131.59	1.3332	2360.7	508.67	3.5457	0.9998	0.00019796	0.00039593	0.042036	TRUE
NM_021977_52647	NM_021977	148.8/283.33/108.25	390.03/297.04/129.68	148.8	297.04	0.99244	9870.8	1754.5	3.5389	0.9998	0.00020091	0.00040182	0.042598	TRUE
NM_153029_63763	NM_153029	109.32/170.17/87.296	233.06/262.72/45.667	109.32	233.06	1.0852	2093.8	1223	3.5384	0.9998	0.00020147	0.00040294	0.042651	TRUE
NM_006577_39830	NM_006577	85.03/78.946/211.84	191.84/61.538/483.17	85.03	191.84	1.1645	8058.7	911.43	3.538	0.9998	0.00020206	0.00040413	0.042712	TRUE
NM_001136180_11759	NM_001136180	66.809/71.928/82.058	185.5/60.354/168.73	71.928	168.73	1.2186	64.412	749.46	3.5358	0.9998	0.00020415	0.0004083	0.043087	TRUE
NM_001287253_27200	NM_001287253	176.13/200.87/301.46	377.34/273.37/479.68	200.87	377.34	0.90625	5365.2	2493.6	3.5339	0.9998	0.00020472	0.00040944	0.043142	TRUE
NM_001416_28592	NM_001416	66.809/83.332/146.08	188.67/144.38/205.33	83.332	188.67	1.1694	2104.9	890.17	3.5307	0.99979	0.0002078	0.00041561	0.043727	TRUE
NM_001034914_5840	NM_001034914	36.441/52.63/97.19	133.18/79.289/172.21	52.63	133.18	1.323	1123.8	520.26	3.5315	0.99979	0.00020883	0.00041767	0.043877	TRUE
NM_002346_30648	NM_002346	148.8/221.05/77.985	296.48/307.69/52.639	148.8	296.48	0.98975	5117.3	1754.5	3.5257	0.99979	0.00021124	0.00042247	0.044315	TRUE
NM_001142352_12193	NM_001142352	151.84/244.73/155.97	401.13/307.69/150.25	155.97	307.69	0.97567	3947.9	1853.9	3.5237	0.99979	0.00021281	0.00042562	0.044578	TRUE
NM_018929_49911	NM_018929	33.405/30.701/91.37	95.128/24.852/176.74	33.405	95.128	1.4824	1683.6	306.02	3.5284	0.99978	0.00021509	0.00043017	0.044586	TRUE
NM_001242898_20987	NM_001242898	42.515/87.717/43.648	115.74/133.73/35.906	43.648	115.74	1.3866	971.69	418.13	3.5256	0.99979	0.00021481	0.00042962	0.044586	TRUE
NM_001145399_13512	NM_001145399	45.552/54.385/112.32	136.35/91.123/171.51	54.385	136.35	1.3103	1717.3	540.57	3.5254	0.99979	0.00021349	0.00042697	0.044586	TRUE
NM_001160148_14404	NM_001160148	188.28/282.45/194.96	367.83/409.46/165.24	194.96	367.83	0.91239	3849.4	2407.8	3.5229	0.99979	0.00021341	0.00042682	0.044586	TRUE
NM_207661_70152	NM_207661	115.4/71.051/74.493	201.36/87.573/172.91	74.493	172.91	1.2039	842.54	780.79	3.5221	0.99979	0.00021493	0.00042986	0.044586	TRUE
NM_031268_55930	NM_031268	115.4/135.96/305.54	275.87/117.16/305.38	135.96	275.87	1.0154	14589	1578.6	3.5214	0.99979	0.00021469	0.00042938	0.044586	TRUE
NM_024014_53733	NM_024014	197.39/293.85/223.48	410.64/441.42/246.46	223.48	410.64	0.8748	2816.6	2825.6	3.5209	0.99978	0.00021502	0.00043004	0.044586	TRUE
NM_022463_53139	NM_022463	27.331/15.789/73.329	95.128/16.568/82.271	27.331	82.271	1.5554	1124.5	242.17	3.5305	0.99978	0.00021596	0.00043191	0.04468	TRUE
NM_018163_48892	NM_018163	78.957/99.998/153.64	258.43/119.53/216.83	99.998	216.83	1.1089	1660.2	1101.8	3.5198	0.99978	0.00021618	0.00043235	0.04468	TRUE
NM_018475_49518	NM_018475	48.589/156.14/30.845	125.25/146.74/45.667	48.589	125.25	1.3482	5940.8	473.9	3.5217	0.99978	0.00021721	0.00043442	0.044826	TRUE
NM_001164385_15003	NM_001164385	130.58/196.49/139.67	291.73/281.65/132.12	139.67	281.65	1.0067	1655.2	1629.2	3.5176	0.99978	0.0002178	0.00043559	0.044872	TRUE
NM_019612_50391	NM_019612	170.06/143.86/132.11	291.73/196.45/288.3	143.86	288.3	0.99793	412.33	1686.4	3.5173	0.99978	0.00021807	0.00043614	0.044872	TRUE
NM_005539_37595	NM_005539	21.258/34.21/85.55	96.714/44.97/127.94	34.21	96.714	1.4726	1401.8	314.64	3.5237	0.99978	0.00021865	0.0004373	0.044925	TRUE
NM_005552_37617	NM_005552	60.736/94.735/6.4017	174.4/147.93/9.0637	60.736	147.93	1.2704	2054.1	615.03	3.5158	0.99978	0.00022076	0.00044153	0.045166	TRUE
NM_007041_40814	NM_007041	130.58/142.1/219.4	285.39/130.18/499.2	142.1	285.39	1.0009	3054.2	1662.4	3.5142	0.99978	0.00022057	0.00044113	0.045166	TRUE
NM_001991_29834	NM_001991	188.28/218.42/409.13	402.71/250.89/406.82	218.42	402.71	0.87965	18640	2750.7	3.5139	0.99978	0.00022079	0.00044159	0.045166	TRUE
NM_014246_43112	NM_014246	97.177/126.31/161.79	260.02/163.31/351.05	126.31	260.02	1.0358	1053.7	1448.2	3.5134	0.99978	0.0002213	0.00044261	0.045203	TRUE
NM_001099650_8590	NM_001099650	54.662/73.683/150.15	171.23/85.206/217.18	73.683	171.23	1.2055	3104.5	770.87	3.5134	0.99978	0.00022207	0.00044414	0.045294	TRUE
NM_001128228_10335	NM_001128228	51.625/55.262/67.509	209.28/88.757/137.7	55.262	137.7	1.3017	81.608	550.77	3.5127	0.99978	0.00022388	0.00044775	0.045596	TRUE
NM_021130_52013	NM_021130	42.515/63.157/258.98	152.21/56.804/268.43	63.157	152.21	1.2558	19386	643.77	3.5097	0.99977	0.00022579	0.00045157	0.045918	TRUE
NM_001267616_23401	NM_001267616	176.13/227.19/317.18	415.39/285.2/598.56	227.19	415.39	0.86773	5352.2	2880.6	3.5066	0.99977	0.00022692	0.00045384	0.046081	TRUE
NM_001256421_22276	NM_001256421	91.104/92.98/185.65	204.53/95.857/213	92.98	204.53	1.1289	4295.6	1011.9	3.5066	0.99977	0.00022731	0.00045462	0.046093	TRUE
NM_001256526_22339	NM_001256526	100.21/139.47/112.9	237.82/261.54/52.639	112.9	237.82	1.0681	433.42	1269.9	3.5054	0.99977	0.00022817	0.00045633	0.046199	TRUE
NM_001193635_18203	NM_001193635	42.515/67.542/114.07	212.45/39.053/160.01	67.542	160.01	1.2321	1395.5	696.32	3.5042	0.99977	0.00023022	0.00046044	0.046505	TRUE
NM_015275_45189	NM_015275	109.32/85.086/171.68	274.29/104.14/231.82	109.32	231.82	1.0775	2238	1223	3.5029	0.99977	0.00023034	0.00046069	0.046505	TRUE
NM_016516_47189	NM_016516	91.104/192.1/60.525	209.28/201.18/117.48	91.104	201.18	1.1343	5567.8	988.03	3.502	0.99977	0.00023133	0.00046266	0.046637	TRUE
NM_025069_55079	NM_025069	33.405/58.771/21.533	107.81/94.674/18.127	33.405	94.674	1.4755	392.18	306.02	3.5024	0.99976	0.00023721	0.00047442	0.047688	TRUE
NM_198572_68588	NM_198572	81.993/89.472/157.72	198.18/65.088/198.36	89.472	198.18	1.1386	2356.5	967.36	3.4953	0.99976	0.00023723	0.00047446	0.047688	TRUE
NM_006998_40715	NM_006998	297.61/318.41/676.26	546.99/299.41/1005.7	318.41	546.99	0.77872	64242	4279.7	3.494	0.99976	0.00023792	0.00047585	0.047759	TRUE
NM_022802_53425	NM_022802	81.993/206.14/91.952	285.39/202.37/120.62	91.952	202.37	1.1295	6568.6	998.8	3.4937	0.99976	0.00023865	0.0004773	0.047837	TRUE
NM_014480_43600	NM_014480	188.28/199.12/380.03	372.59/265.09/408.91	199.12	372.59	0.90059	16423	2468.1	3.4917	0.99976	0.00023997	0.00047994	0.047994	TRUE
NM_001286440_26733	NM_001286440	115.4/169.29/23.279	306/241.42/5.9263	115.4	241.42	1.0584	5695.4	1302.8	3.4913	0.99976	0.00024047	0.00048094	0.047994	TRUE
NM_178310_66316	NM_178310	170.06/217.54/162.95	328.19/383.43/172.91	170.06	328.19	0.94443	1152.4	2051.6	3.4912	0.99976	0.00024043	0.00048085	0.047994	TRUE
NM_000695_1561	NM_000695	78.957/111.4/78.567	191.84/179.88/65.189	78.957	179.88	1.1777	526.4	835.77	3.491	0.99976	0.00024137	0.00048274	0.048105	TRUE
NM_018419_49412	NM_018419	118.43/192.98/463.25	363.07/4.7337/558.12	192.98	363.07	0.90833	39302	2379.1	3.4872	0.99976	0.00024402	0.00048804	0.048564	TRUE
NM_001080146_7350	NM_001080146	2271.5/1776.3/2329.1	1469.7/1547.9/2823.4	2271.5	1547.9	-0.55303	124290	43077	3.4864	0.00024478	0.99976	0.00048956	0.048645	FALSE
NM_001160233_14438	NM_001160233	233.83/278.94/367.81	489.91/289.94/775.3	278.94	489.91	0.81034	4966	3664.3	3.4852	0.99975	0.0002459	0.00049181	0.048798	TRUE
NM_000702_1581	NM_000702	118.43/271.05/104.17	255.26/246.15/133.52	118.43	246.15	1.0492	11747	1343.1	3.485	0.99975	0.00024625	0.00049249	0.048798	TRUE
NM_018389_49353	NM_018389	106.29/220.17/148.99	161.72/306.51/294.92	148.99	294.92	0.98038	3445.2	1757.1	3.4815	0.99975	0.00024936	0.00049873	0.049301	TRUE
NM_001142275_12103	NM_001142275	142.73/174.56/144.33	294.9/287.57/109.81	144.33	287.57	0.9896	458.14	1692.9	3.4814	0.99975	0.00024949	0.00049898	0.049301	TRUE
NM_000031_41	NM_000031	15.184/20.175/2.9099	53.906/56.804/2.4402	15.184	53.906	1.7624	87.782	122.11	3.5041	0.99975	0.00025027	0.00050054	0.049385	TRUE
NM_001246_21612	NM_001246	39.478/12.28/74.493	134.77/9.4674/106.67	39.478	106.67	1.4114	982.87	371.88	3.4844	0.99975	0.00025169	0.00050338	0.049595	TRUE
NM_000095_193	NM_000095	39.478/47.367/131.53	131.59/60.354/122.01	47.367	122.01	1.3467	3572.5	460.02	3.4802	0.99975	0.00025393	0.00050786	0.049966	TRUE
NM_023016_53577	NM_023016	21.258/40.35/8.1477	68.175/69.822/5.5777	21.258	68.175	1.636	268.2	180.68	3.4905	0.99974	0.00025564	0.00051127	0.050231	TRUE
NM_001166694_15698	NM_001166694	12.147/37.718/8.7296	68.175/46.153/33.815	12.147	46.153	1.8426	332.79	94.195	3.5038	0.99974	0.0002563	0.0005126	0.050276	TRUE
NM_003628_33495	NM_003628	45.552/46.49/89.042	144.28/81.656/120.27	46.49	120.27	1.3525	905.77	450.09	3.4776	0.99974	0.00025659	0.00051317	0.050276	TRUE
NM_000504_1167	NM_000504	97.177/159.65/323	210.87/311.24/428.44	159.65	311.24	0.95877	15293	1905.2	3.4731	0.99974	0.00025731	0.00051462	0.050347	TRUE
NM_024596_54296	NM_024596	81.993/145.61/65.181	204.53/184.61/177.79	81.993	184.61	1.1612	2164.9	873.48	3.4722	0.99974	0.0002588	0.0005176	0.050567	TRUE
NM_002062_29985	NM_002062	39.478/70.174/28.517	120.5/106.51/12.898	39.478	106.51	1.4092	531.19	371.88	3.4759	0.99974	0.00025988	0.00051976	0.050708	TRUE
NM_033027_57967	NM_033027	75.92/107.89/158.3	228.31/151.48/331.87	107.89	228.31	1.0744	1781.4	1204.2	3.47	0.99974	0.00026048	0.00052096	0.050754	TRUE
NM_031423_56068	NM_031423	75.92/179.82/43.648	221.97/173.96/27.54	75.92	173.96	1.1856	5918.4	798.3	3.47	0.99974	0.00026114	0.00052229	0.050812	TRUE
NM_001166239_15510	NM_001166239	109.32/154.38/293.9	302.83/185.8/339.54	154.38	302.83	0.96742	10747	1831.8	3.4683	0.99974	0.00026192	0.00052385	0.050893	TRUE
NM_001282391_25554	NM_001282391	85.03/133.33/89.042	196.6/205.92/95.518	89.042	196.6	1.1339	988.78	961.93	3.4679	0.99974	0.00026281	0.00052562	0.050994	TRUE
NM_001098805_8416	NM_001098805	188.28/259.64/344.53	489.91/385.8/460.86	259.64	460.86	0.82537	6149.1	3368.8	3.4667	0.99974	0.00026345	0.0005269	0.051014	TRUE
NM_001282449_25632	NM_001282449	100.21/144.73/233.95	329.78/138.46/287.6	144.73	287.6	0.98573	4971.1	1698.5	3.4666	0.99974	0.00026365	0.00052729	0.051014	TRUE
NM_001077621_7135	NM_001077621	112.36/225.43/82.058	301.24/235.5/86.803	112.36	235.5	1.0609	6851.8	1262.8	3.4652	0.99973	0.00026513	0.00053025	0.051229	TRUE
NM_024083_53862	NM_024083	57.699/123.68/48.304	141.11/169.23/21.614	57.699	141.11	1.2756	2221	579.25	3.4656	0.99973	0.00026674	0.00053349	0.051471	TRUE
NM_001164579_15109	NM_001164579	66.809/123.68/87.296	193.43/216.57/78.088	87.296	193.43	1.1388	871.8	939.9	3.4618	0.99973	0.00026887	0.00053774	0.051775	TRUE
NM_001163474_14805	NM_001163474	103.25/124.56/118.72	245.75/185.8/263.2	118.72	245.75	1.0433	136.72	1346.9	3.4612	0.99973	0.00026906	0.00053812	0.051775	TRUE
NM_001204082_19804	NM_001204082	173.1/260.52/141.42	331.36/339.64/184.06	173.1	331.36	0.93287	4323.2	2094.6	3.4581	0.99973	0.00027197	0.00054395	0.052263	TRUE
NM_133369_60079	NM_133369	12.147/9.6489/42.484	45.979/54.437/27.54	12.147	45.979	1.8373	463.29	94.195	3.4858	0.99973	0.00027418	0.00054835	0.05247	TRUE
NM_022829_53456	NM_022829	91.104/198.24/80.313	199.77/220.12/62.749	91.104	199.77	1.1242	5797.5	988.03	3.4571	0.99973	0.00027355	0.00054709	0.05247	TRUE
NM_001136020_11659	NM_001136020	270.27/327.19/254.32	475.64/512.42/310.26	270.27	475.64	0.81315	1746.7	3531.2	3.456	0.99973	0.00027412	0.00054824	0.05247	TRUE
NM_004804_35949	NM_004804	227.76/194.73/343.37	489.91/201.18/413.45	227.76	413.45	0.85735	7227.7	2889.1	3.4546	0.99972	0.00027556	0.00055113	0.052663	TRUE
NM_021632_52341	NM_021632	63.773/71.928/136.76	166.47/61.538/167.68	71.928	166.47	1.1994	2135.1	749.46	3.4536	0.99972	0.00027777	0.00055554	0.053012	TRUE
NM_001145208_13338	NM_001145208	33.405/56.139/128.62	137.94/80.473/157.92	56.139	137.94	1.2819	2884.9	560.99	3.4535	0.99972	0.00027917	0.00055834	0.053206	TRUE
NM_003704_33661	NM_003704	78.957/142.98/65.763	272.7/178.7/40.787	78.957	178.7	1.1683	2136.5	835.77	3.4501	0.99972	0.00028112	0.00056223	0.053504	TRUE
NM_032783_57570	NM_032783	145.77/266.66/156.55	331.36/305.32/123.06	156.55	305.32	0.95923	6120.2	1862	3.4477	0.99972	0.00028274	0.00056548	0.05374	TRUE
NM_001282534_25744	NM_001282534	72.883/54.385/45.394	180.74/41.42/134.56	54.385	134.56	1.2914	211.51	540.57	3.4485	0.99972	0.00028466	0.00056931	0.054031	TRUE
NM_024522_54161	NM_024522	12.147/13.158/38.992	53.906/3.5503/48.456	13.158	48.456	1.8046	334.23	103.37	3.4719	0.99971	0.00028644	0.00057288	0.054295	TRUE
NM_001199954_19479	NM_001199954	24.294/14.912/61.689	74.517/24.852/97.61	24.294	74.517	1.578	743.21	211.1	3.4567	0.99971	0.00028699	0.00057398	0.054312	TRUE
NM_032133_56540	NM_032133	33.405/12.28/59.943	126.84/7.1005/93.775	33.405	93.775	1.4619	575.27	306.02	3.451	0.99971	0.00028731	0.00057461	0.054312	TRUE
NM_001135208_11370	NM_001135208	112.36/270.17/37.828	234.65/299.41/41.484	112.36	234.65	1.0557	15229	1262.8	3.4413	0.99971	0.00028973	0.00057945	0.054695	TRUE
NM_001013742_4787	NM_001013742	194.35/429.82/317.18	298.07/547.92/541.73	317.18	541.73	0.77042	13886	4260.2	3.4404	0.99971	0.00029039	0.00058079	0.054721	TRUE
NM_198082_68105	NM_198082	106.29/120.17/306.7	247.33/95.857/387.3	120.17	247.33	1.0352	17493	1366.2	3.4404	0.99971	0.00029065	0.00058129	0.054721	TRUE
NM_001004311_2844	NM_001004311	273.31/232.45/329.98	485.16/288.75/478.98	273.31	478.98	0.80717	2440.4	3577.7	3.4385	0.99971	0.00029243	0.00058487	0.054983	TRUE
NM_001111032_9298	NM_001111032	57.699/64.034/169.94	160.13/100.59/151.99	64.034	151.99	1.2342	5627.8	654.23	3.4388	0.99971	0.00029391	0.00058782	0.055182	TRUE
NM_005334_37129	NM_005334	66.809/35.087/133.85	156.96/62.721/166.28	66.809	156.96	1.22	2750.7	687.49	3.4383	0.99971	0.00029428	0.00058856	0.055182	TRUE
NM_001100817_8820	NM_001100817	601.28/759.63/537.75	927.5/951.47/565.79	601.28	927.5	0.62446	14556	9025.8	3.4337	0.9997	0.00029768	0.00059537	0.055745	TRUE
NM_022912_53523	NM_022912	33.405/88.595/30.845	93.543/95.857/14.641	33.405	93.543	1.4584	1526.2	306.02	3.4378	0.9997	0.00030175	0.00060349	0.055905	TRUE
NM_001098403_8238	NM_001098403	33.405/12.28/107.67	93.543/7.1005/97.958	33.405	93.543	1.4584	2980.4	306.02	3.4378	0.9997	0.00030175	0.00060349	0.055905	TRUE
NM_182488_67248	NM_182488	54.662/37.718/174.01	134.77/73.372/188.25	54.662	134.77	1.2863	7265.6	543.79	3.4351	0.9997	0.00029907	0.00059815	0.055905	TRUE
NM_001184974_17485	NM_001184974	60.736/138.59/20.951	145.86/250.89/26.494	60.736	145.86	1.2503	3822.3	615.03	3.4326	0.9997	0.00030105	0.00060211	0.055905	TRUE
NM_018928_49910	NM_018928	60.736/107.02/25.025	145.86/158.58/24.402	60.736	145.86	1.2503	1708.5	615.03	3.4326	0.9997	0.00030105	0.00060211	0.055905	TRUE
NM_001080541_7726	NM_001080541	81.993/99.121/335.8	212.45/105.32/452.49	99.121	212.45	1.0922	28155	1090.5	3.432	0.9997	0.00029999	0.00059997	0.055905	TRUE
NM_001932_29687	NM_001932	112.36/178.07/49.468	264.77/234.32/33.815	112.36	234.32	1.0537	4136.4	1262.8	3.4319	0.9997	0.00029992	0.00059984	0.055905	TRUE
NM_001287240_27189	NM_001287240	115.4/181.58/157.72	98.299/327.81/306.42	157.72	306.42	0.95379	1180	1878.2	3.4313	0.9997	0.00030036	0.00060072	0.055905	TRUE
NM_001042631_6768	NM_001042631	81.993/159.65/123.38	252.09/150.29/282.02	123.38	252.09	1.0249	1514	1408.9	3.4291	0.9997	0.000303	0.00060599	0.056062	TRUE
NM_006136_38843	NM_006136	51.625/138.59/44.23	180.74/128.99/41.135	51.625	128.99	1.3046	3809.1	508.67	3.4304	0.9997	0.00030475	0.0006095	0.056312	TRUE
NM_018226_49022	NM_018226	45.552/41.227/74.493	155.38/62.721/117.48	45.552	117.48	1.3477	428.14	439.5	3.431	0.99969	0.00030522	0.00061045	0.056325	TRUE
NM_144568_61237	NM_144568	91.104/171.93/49.468	225.14/198.81/46.713	91.104	198.81	1.1173	4132.9	988.03	3.4267	0.99969	0.00030606	0.00061212	0.056405	TRUE
NM_024309_53987	NM_024309	30.368/24.561/130.94	87.201/55.621/217.18	30.368	87.201	1.4915	5074.7	273.82	3.4345	0.99969	0.00030699	0.00061399	0.056502	TRUE
NM_015720_45967	NM_015720	124.51/64.911/187.4	253.68/54.437/309.91	124.51	253.68	1.0209	3753.4	1424	3.4229	0.99969	0.00030995	0.0006199	0.056971	TRUE
NM_001172673_16689	NM_001172673	148.8/163.15/306.12	459.79/150.29/314.44	163.15	314.44	0.94232	10322	1954.3	3.4222	0.99969	0.00031062	0.00062125	0.05702	TRUE
NM_004427_35145	NM_004427	66.809/98.244/140.26	163.3/210.65/238.45	98.244	210.65	1.0926	1376.6	1079.2	3.4217	0.99969	0.00031164	0.00062329	0.057132	TRUE
NM_004928_36198	NM_004928	200.43/111.4/277.02	371/136.09/411.01	200.43	371	0.88504	6896.1	2487.1	3.4203	0.99969	0.0003128	0.00062559	0.057268	TRUE
NM_001005368_3547	NM_001005368	45.552/120.17/20.369	117.33/155.03/17.082	45.552	117.33	1.3458	3101.2	439.5	3.4236	0.99969	0.00031365	0.00062729	0.057273	TRUE
NM_024686_54485	NM_024686	127.55/91.226/197.29	258.43/95.857/285.51	127.55	258.43	1.0131	3091.7	1464.8	3.4199	0.99969	0.00031338	0.00062677	0.057273	TRUE
NM_130811_59951	NM_130811	88.067/87.717/235.12	193.43/143.19/307.82	88.067	193.43	1.1263	10812	949.62	3.4191	0.99969	0.00031487	0.00062974	0.05737	TRUE
NM_005197_36805	NM_005197	57.699/131.58/93.698	202.94/262.72/31.026	93.698	202.94	1.1067	1365.3	1021	3.4188	0.99968	0.000315	0.00063	0.05737	TRUE
NM_022121_52854	NM_022121	163.99/321.05/104.76	315.51/442.6/215.79	163.99	315.51	0.9399	14088	1966	3.4173	0.99968	0.00031625	0.0006325	0.057523	TRUE
NM_022571_53253	NM_022571	121.47/138.59/283.42	275.87/110.06/515.94	138.59	275.87	0.98799	10634	1614.4	3.4166	0.99968	0.00031711	0.00063421	0.057604	TRUE
NM_001288824_27561	NM_001288824	42.515/94.735/200.2	204.53/124.26/304.33	94.735	204.53	1.1022	6924.8	1034.2	3.4139	0.99968	0.00032067	0.00064134	0.058175	TRUE
NM_017864_48298	NM_017864	121.47/130.7/275.86	263.19/150.29/337.8	130.7	263.19	1.0043	10578	1507.3	3.4126	0.99968	0.00032184	0.00064369	0.058312	TRUE
NM_001243731_21347	NM_001243731	242.94/421.92/323	604.07/430.77/548.01	323	548.01	0.76085	8097.3	4352	3.4108	0.99968	0.00032382	0.00064764	0.058595	TRUE
NM_024980_54995	NM_024980	42.515/117.54/17.459	150.62/111.24/11.504	42.515	111.24	1.367	3128.4	405.48	3.413	0.99967	0.00032693	0.00065386	0.059042	TRUE
NM_016369_46967	NM_016369	94.141/43.859/45.394	122.08/36.686/116.78	45.394	116.78	1.3441	1189.3	437.72	3.4122	0.99967	0.00032714	0.00065428	0.059042	TRUE
NM_145001_61703	NM_145001	36.441/47.367/87.296	120.5/49.704/131.77	47.367	120.5	1.3288	856.84	460.02	3.4096	0.99967	0.00032981	0.00065963	0.059294	TRUE
NM_018132_48826	NM_018132	91.104/84.209/224.06	198.18/105.32/432.97	91.104	198.18	1.1128	8862.5	988.03	3.4066	0.99967	0.00032946	0.00065892	0.059294	TRUE
NM_001130100_10685	NM_001130100	173.1/200/148.4	331.36/328.99/87.5	173.1	328.99	0.92254	666.65	2094.6	3.4063	0.99967	0.00032928	0.00065856	0.059294	TRUE
NM_001252391_21792	NM_001252391	51.625/92.103/107.67	207.7/97.041/199.75	92.103	199.75	1.1085	940.32	1000.7	3.4029	0.99967	0.00033398	0.00066796	0.059966	TRUE
NM_014957_44554	NM_014957	66.809/34.21/19.205	158.55/94.674/43.576	34.21	94.674	1.4421	643.94	314.64	3.4087	0.99966	0.00033539	0.00067078	0.060065	TRUE
NM_001206997_20392	NM_001206997	185.24/180.7/273.53	347.22/155.03/388.35	185.24	347.22	0.9028	3907.4	2267.8	3.4013	0.99966	0.00033535	0.0006707	0.060065	TRUE
NM_152365_62732	NM_152365	97.177/64.034/191.47	252.09/39.053/208.12	97.177	208.12	1.0909	4994.8	1065.5	3.3987	0.99966	0.00033906	0.00067812	0.060644	TRUE
NM_001079839_7285	NM_001079839	27.331/28.07/72.747	82.445/33.136/81.922	28.07	81.922	1.5123	998.3	249.81	3.4072	0.99966	0.00034104	0.00068209	0.060698	TRUE
NM_015696_45921	NM_015696	203.47/170.17/265.96	385.27/298.22/374.4	203.47	374.4	0.87658	2507.2	2531.3	3.3975	0.99966	0.00034001	0.00068002	0.060698	TRUE
NM_020812_51447	NM_020812	118.43/120.17/163.54	245.75/138.46/262.5	120.17	245.75	1.026	941.65	1366.2	3.3975	0.99966	0.00034027	0.00068054	0.060698	TRUE
NM_177538_66082	NM_177538	221.69/267.54/305.54	534.31/352.66/468.18	267.54	468.18	0.80501	1773.2	3489.3	3.3966	0.99966	0.0003411	0.0006822	0.060698	TRUE
NM_052988_59018	NM_052988	51.625/36.841/122.21	193.43/52.071/128.29	51.625	128.29	1.2967	2600.7	508.67	3.3991	0.99966	0.00034186	0.00068373	0.060756	TRUE
NM_001142281_12109	NM_001142281	94.141/92.98/130.36	202.94/162.13/234.26	94.141	202.94	1.1	656.69	1026.7	3.3956	0.99966	0.00034296	0.00068593	0.060874	TRUE
NM_001289121_27695	NM_001289121	94.141/115.79/187.98	242.58/218.93/238.45	115.79	238.45	1.0358	2840.1	1308	3.3916	0.99965	0.00034773	0.00069546	0.061641	TRUE
NM_001127692_10177	NM_001127692	188.28/192.98/316.59	358.32/198.81/764.84	192.98	358.32	0.88936	7651.5	2379.1	3.3897	0.99965	0.00034982	0.00069964	0.061933	TRUE
NM_022757_53358	NM_022757	85.03/154.38/117.56	288.56/162.13/241.24	117.56	241.24	1.0308	1207.1	1331.4	3.3894	0.99965	0.00035044	0.00070089	0.061965	TRUE
NM_001025591_5420	NM_001025591	60.736/68.42/189.14	158.55/50.887/254.48	68.42	158.55	1.2006	7316.5	706.9	3.3898	0.99965	0.00035142	0.00070285	0.06206	TRUE
NM_006456_39566	NM_006456	97.177/199.12/96.608	207.7/216.57/100.4	97.177	207.7	1.0879	5196.2	1065.5	3.3858	0.99964	0.00035538	0.00071075	0.062645	TRUE
NM_001040458_6513	NM_001040458	482.85/516.66/633.19	830.79/578.69/810.86	516.66	810.86	0.64923	7361.4	7553	3.3852	0.99964	0.00035564	0.00071128	0.062645	TRUE
NM_001082579_7874	NM_001082579	42.515/57.016/174.59	137.94/40.236/188.94	57.016	137.94	1.2599	7017.2	571.25	3.3857	0.99964	0.00035809	0.00071619	0.062998	TRUE
NM_006577_39829	NM_006577	51.625/60.525/149.57	144.28/78.106/172.21	60.525	144.28	1.2396	4003.9	612.53	3.384	0.99964	0.00035973	0.00071946	0.063127	TRUE
NM_002699_31419	NM_002699	103.25/69.297/79.149	226.72/74.556/177.09	79.149	177.09	1.1519	338.99	838.14	3.3831	0.99964	0.00035949	0.00071899	0.063127	TRUE
NM_001163315_14771	NM_001163315	103.25/228.07/138.51	274.29/323.07/137	138.51	274.29	0.98057	4631.7	1613.3	3.3804	0.99964	0.00036196	0.00072393	0.063439	TRUE
NM_001205319_20171	NM_001205319	160.95/94.735/513.88	309.17/95.857/772.86	160.95	309.17	0.9375	64473	1923.4	3.3796	0.99964	0.00036305	0.00072609	0.063549	TRUE
NM_003815_33909	NM_003815	215.61/171.05/270.04	423.32/175.15/391.48	215.61	391.48	0.85752	2473.9	2709.4	3.3788	0.99964	0.00036402	0.00072803	0.063639	TRUE
NM_001171039_16292	NM_001171039	127.55/121.05/333.47	256.85/117.16/359.06	127.55	256.85	1.0042	21224	1464.8	3.3785	0.99964	0.00036463	0.00072927	0.063661	TRUE
NM_032598_57358	NM_032598	66.809/65.788/126.29	155.38/79.289/161.06	66.809	155.38	1.2055	1769.4	687.49	3.3778	0.99963	0.00036728	0.00073457	0.063661	TRUE
NM_183419_67868	NM_183419	66.809/82.454/62.271	155.38/113.61/165.24	66.809	155.38	1.2055	132.68	687.49	3.3778	0.99963	0.00036728	0.00073457	0.063661	TRUE
NM_001493_28738	NM_001493	66.809/64.911/168.77	155.38/80.473/208.81	66.809	155.38	1.2055	5200.1	687.49	3.3778	0.99963	0.00036728	0.00073457	0.063661	TRUE
NM_153357_64014	NM_153357	106.29/110.52/217.66	312.34/108.87/229.38	110.52	229.38	1.0467	5747.9	1238.7	3.3772	0.99963	0.00036651	0.00073301	0.063661	TRUE
NM_001130136_10703	NM_001130136	85.03/143.86/55.288	215.62/186.98/59.96	85.03	186.98	1.1277	2172.6	911.43	3.377	0.99963	0.00036733	0.00073467	0.063661	TRUE
NM_001006117_3755	NM_001006117	2280.6/2703.5/2302.9	3648.2/3009.4/2458	2302.9	3009.4	0.38591	80478	43778	3.3769	0.99963	0.00036647	0.00073295	0.063661	TRUE
NM_003776_33820	NM_003776	133.62/234.21/112.32	266.36/273.37/106.67	133.62	266.36	0.9899	5285.6	1546.8	3.3751	0.99963	0.00036902	0.00073804	0.063873	TRUE
NM_013234_42281	NM_013234	72.883/105.26/188.56	244.16/92.307/220.67	105.26	220.67	1.0608	3993.5	1169.9	3.374	0.99963	0.00037077	0.00074154	0.064096	TRUE
NM_000698_1569	NM_000698	48.589/125.44/42.484	122.08/147.93/28.934	48.589	122.08	1.3115	2971.4	473.9	3.376	0.99963	0.00037251	0.00074502	0.064318	TRUE
NM_058181_59276	NM_058181	109.32/200.87/66.927	286.97/227.22/63.795	109.32	227.22	1.0487	5089.3	1223	3.3712	0.99963	0.00037459	0.00074918	0.064597	TRUE
NM_001033581_5775	NM_001033581	124.51/115.79/292.15	280.63/112.43/251.69	124.51	251.69	1.0096	14090	1424	3.3703	0.99962	0.00037555	0.0007511	0.064683	TRUE
NM_005967_38508	NM_005967	249.02/368.41/309.61	581.87/305.32/526.39	309.61	526.39	0.76377	3564.7	4141.2	3.3687	0.99962	0.00037761	0.00075522	0.064957	TRUE
NM_032420_57028	NM_032420	60.736/100.88/17.459	144.28/164.5/4.5319	60.736	144.28	1.2346	1742	615.03	3.3687	0.99962	0.00038037	0.00076073	0.06519	TRUE
NM_014317_43253	NM_014317	60.736/108.77/36.664	144.28/173.96/17.43	60.736	144.28	1.2346	1443.3	615.03	3.3687	0.99962	0.00038037	0.00076073	0.06519	TRUE
NM_004215_34721	NM_004215	60.736/49.999/153.06	144.28/59.171/261.11	60.736	144.28	1.2346	4319.5	615.03	3.3687	0.99962	0.00038037	0.00076073	0.06519	TRUE
NM_033071_58050	NM_033071	72.883/79.823/109.99	195.01/91.123/177.79	79.823	177.79	1.1454	479.21	846.5	3.3671	0.99962	0.00038091	0.00076182	0.065203	TRUE
NM_016009_46292	NM_016009	54.662/54.385/150.73	204.53/59.171/133.17	54.662	133.17	1.2693	4614.7	543.79	3.3665	0.99962	0.00038428	0.00076855	0.065699	TRUE
NM_001284206_26231	NM_001284206	27.331/14.035/40.156	101.47/36.686/79.831	27.331	79.831	1.5125	170.64	242.17	3.3736	0.99961	0.00038616	0.00077232	0.06594	TRUE
NM_001024957_5329	NM_001024957	160.95/245.61/178.08	334.54/457.98/235.31	178.08	334.54	0.90582	2426.6	2165.4	3.3621	0.99961	0.00038685	0.00077371	0.065978	TRUE
NM_002690_31399	NM_002690	69.846/71.051/189.14	202.94/102.96/162.45	71.051	162.45	1.1818	6973.4	738.78	3.3627	0.99961	0.00038771	0.00077541	0.066043	TRUE
NM_001286839_27082	NM_001286839	75.92/157.89/91.952	198.18/204.73/140.14	91.952	198.18	1.0995	2302.5	998.8	3.3614	0.99961	0.00038847	0.00077695	0.066093	TRUE
NM_017672_47921	NM_017672	115.4/133.33/199.62	296.48/160.95/265.29	133.33	265.29	0.98721	2357.8	1542.9	3.3595	0.99961	0.00039057	0.00078115	0.066369	TRUE
NM_001244584_21489	NM_001244584	21.258/48.245/12.221	66.59/92.307/4.8805	21.258	66.59	1.6025	404.98	180.68	3.3725	0.99961	0.0003949	0.0007898	0.06694	TRUE
NM_017514_47653	NM_017514	91.104/235.96/69.255	196.6/269.82/45.319	91.104	196.6	1.1012	10730	988.03	3.3562	0.9996	0.00039585	0.0007917	0.06694	TRUE
NM_001280557_25184	NM_001280557	91.104/80.7/150.73	196.6/164.5/321.07	91.104	196.6	1.1012	1831.9	988.03	3.3562	0.9996	0.00039585	0.0007917	0.06694	TRUE
NM_152996_63713	NM_152996	91.104/115.79/49.468	196.6/229.58/42.878	91.104	196.6	1.1012	1171.4	988.03	3.3562	0.9996	0.00039585	0.0007917	0.06694	TRUE
NM_003647_33542	NM_003647	69.846/128.94/63.435	160.13/165.68/46.713	69.846	160.13	1.1855	1766.9	724.16	3.3551	0.9996	0.00039854	0.00079709	0.067314	TRUE
NM_001145139_13268	NM_001145139	203.47/212.28/403.31	409.05/203.55/385.21	212.28	385.21	0.85666	18286	2660.3	3.3528	0.9996	0.00039994	0.00079988	0.067467	TRUE
NM_198482_68421	NM_198482	91.104/97.366/53.542	196.6/196.45/25.797	91.104	196.45	1.1001	725.06	988.03	3.3514	0.9996	0.00040278	0.00080556	0.067865	TRUE
NM_001080484_7590	NM_001080484	36.441/46.49/11.64	131.59/98.224/13.944	36.441	98.224	1.4061	358.06	338.72	3.357	0.9996	0.00040365	0.00080731	0.06793	TRUE
NM_022566_53241	NM_022566	75.92/128.07/93.116	199.77/215.38/126.89	93.116	199.77	1.093	758.66	1013.6	3.35	0.9996	0.00040479	0.00080957	0.068038	TRUE
NM_021249_52263	NM_021249	85.03/73.683/86.714	225.14/150.29/186.16	85.03	186.16	1.1213	65.801	911.43	3.3496	0.99959	0.00040557	0.00081114	0.068088	TRUE
NM_014410_43455	NM_014410	230.8/237.71/284.59	434.42/378.69/422.16	237.71	422.16	0.82592	1122.4	3037.7	3.3466	0.99959	0.00040912	0.00081824	0.068601	TRUE
NM_019112_50313	NM_019112	118.43/199.12/114.65	240.99/315.97/114.69	118.43	240.99	1.0187	3262.1	1343.1	3.3442	0.99959	0.00041288	0.00082575	0.069065	TRUE
NM_018280_49128	NM_018280	121.47/219.29/137.35	296.48/271/184.06	137.35	271	0.97534	3483.7	1597.4	3.3441	0.99959	0.00041281	0.00082563	0.069065	TRUE
NM_001281513_25287	NM_001281513	42.515/118.42/50.632	125.25/127.81/63.098	50.632	125.25	1.29	2330.5	497.25	3.3463	0.99959	0.00041423	0.00082846	0.069206	TRUE
NM_001042391_6591	NM_001042391	783.49/803.49/1048.7	1645.7/1059.2/1180	803.49	1180	0.5539	30268	12688	3.3428	0.99959	0.00041471	0.00082942	0.069206	TRUE
NM_080391_59401	NM_080391	81.993/129.82/76.239	180.74/246.15/31.375	81.993	180.74	1.1308	1160.3	873.48	3.3413	0.99958	0.0004181	0.00083621	0.069689	TRUE
NM_005486_37467	NM_005486	9.1104/22.807/117.56	69.761/20.118/169.42	22.807	69.761	1.5716	4582.8	196.11	3.3529	0.99958	0.00042159	0.00084319	0.07002	TRUE
NM_001168393_15996	NM_001168393	173.1/84.209/127.45	301.24/82.839/255.18	127.45	255.18	0.99592	1976.7	1463.5	3.3387	0.99958	0.00042101	0.00084201	0.07002	TRUE
NM_003211_32585	NM_003211	194.35/297.36/210.67	382.1/400/205.33	210.67	382.1	0.85587	3890.5	2636.8	3.3384	0.99958	0.00042136	0.00084272	0.07002	TRUE
NM_145115_61835	NM_145115	54.662/63.157/57.616	137.94/80.473/202.54	57.616	137.94	1.2451	19.712	578.27	3.3401	0.99958	0.0004222	0.0008444	0.070037	TRUE
NM_001080488_7600	NM_001080488	51.625/53.508/90.206	256.85/56.804/130.38	53.508	130.38	1.2692	675.16	530.4	3.3378	0.99957	0.00042651	0.00085303	0.070609	TRUE
NM_002118_30112	NM_002118	81.993/167.54/59.943	57.077/262.72/180.58	81.993	180.58	1.1295	3902.2	873.48	3.3357	0.99957	0.00042666	0.00085333	0.070609	TRUE
NM_001077441_7098	NM_001077441	176.13/178.94/246.76	334.54/216.57/586.01	178.94	334.54	0.89892	2303.3	2177.7	3.3342	0.99957	0.00042779	0.00085559	0.070713	TRUE
NM_018263_49093	NM_018263	15.184/71.928/25.607	79.274/75.739/12.898	25.607	75.739	1.5282	1127.2	224.45	3.3462	0.99957	0.00042832	0.00085664	0.070716	TRUE
NM_205767_69550	NM_205767	160.95/171.05/155.97	355.15/195.26/307.12	160.95	307.12	0.92795	63.399	1923.4	3.3329	0.99957	0.00042976	0.00085952	0.07087	TRUE
NM_000053_92	NM_000053	39.478/47.367/55.288	118.91/31.952/122.36	47.367	118.91	1.3099	62.484	460.02	3.3356	0.99957	0.00043137	0.00086274	0.070881	TRUE
NM_001166304_15582	NM_001166304	51.625/178.94/34.337	126.84/228.4/44.273	51.625	126.84	1.2805	8254.4	508.67	3.3348	0.99957	0.00043154	0.00086308	0.070881	TRUE
NM_001142676_12455	NM_001142676	57.699/40.35/132.11	137.94/49.704/290.04	57.699	137.94	1.243	2918.9	579.25	3.3338	0.99957	0.00043186	0.00086372	0.070881	TRUE
NM_024587_54278	NM_024587	57.699/51.753/147.24	137.94/37.869/200.1	57.699	137.94	1.243	4026.4	579.25	3.3338	0.99957	0.00043186	0.00086372	0.070881	TRUE
NM_018363_49294	NM_018363	124.51/156.14/292.15	299.65/181.06/455.28	156.14	299.65	0.93608	9750.2	1856.2	3.3311	0.99957	0.00043257	0.00086515	0.070915	TRUE
NM_000717_1615	NM_000717	182.21/242.1/44.812	339.29/429.58/24.751	182.21	339.29	0.89329	11232	2224.3	3.3307	0.99957	0.00043316	0.00086633	0.070928	TRUE
NM_003271_32720	NM_003271	100.21/89.472/144.33	212.45/140.83/210.91	100.21	210.91	1.066	1030.8	1104.6	3.3306	0.99957	0.00043388	0.00086776	0.070962	TRUE
NM_012101_41490	NM_012101	118.43/142.1/226.39	318.68/155.03/277.84	142.1	277.84	0.96238	3832.1	1662.4	3.3291	0.99956	0.00043568	0.00087137	0.071174	TRUE
NM_015898_46067	NM_015898	48.589/86.84/210.09	275.87/61.538/188.6	86.84	188.6	1.11	8327.2	934.16	3.3292	0.99956	0.00043638	0.00087277	0.071205	TRUE
NM_001141936_12064	NM_001141936	33.405/35.087/99.518	95.128/60.354/103.19	35.087	95.128	1.4135	2077.1	324.07	3.3353	0.99956	0.00043732	0.00087464	0.071248	TRUE
NM_014398_43428	NM_014398	273.31/242.1/385.85	642.12/228.4/472.36	273.31	472.36	0.78713	6819.5	3577.7	3.3278	0.99956	0.00043767	0.00087534	0.071248	TRUE
NM_001206541_20192	NM_001206541	66.809/67.542/208.93	155.38/98.224/223.8	67.542	155.38	1.19	9995.4	696.32	3.3286	0.99956	0.00043874	0.00087748	0.071339	TRUE
NM_031894_56233	NM_031894	27.331/22.807/65.181	79.274/9.4674/103.19	27.331	79.274	1.5025	726.55	242.17	3.3379	0.99956	0.00043951	0.00087901	0.07138	TRUE
NM_138395_60484	NM_138395	24.294/78.069/36.082	120.5/97.041/20.916	36.082	97.041	1.4026	950.89	334.83	3.3314	0.99956	0.00044289	0.00088578	0.07168	TRUE
NM_001290204_28002	NM_001290204	33.405/49.999/103.01	123.67/43.787/253.09	49.999	123.67	1.2895	1542.7	490	3.328	0.99956	0.00044268	0.00088537	0.07168	TRUE
NM_001167_15711	NM_001167	200.43/187.72/349.77	366.24/194.08/405.43	200.43	366.24	0.86648	11232	2487.1	3.3249	0.99956	0.00044226	0.00088452	0.07168	TRUE
NM_001134451_11085	NM_001134451	75.92/142.98/78.567	174.4/186.98/82.968	78.567	174.4	1.1404	2078	830.94	3.3246	0.99956	0.00044413	0.00088826	0.071797	TRUE
NM_001279351_25159	NM_001279351	51.625/50.876/57.616	79.274/126.63/163.15	51.625	126.63	1.2781	18.221	508.67	3.3254	0.99955	0.00044635	0.0008927	0.072072	TRUE
NM_001018072_5132	NM_001018072	270.27/304.38/325.91	592.97/404.73/515.94	304.38	515.94	0.75938	813.27	4059.3	3.3205	0.99955	0.00044928	0.00089855	0.072461	TRUE
NM_153254_63892	NM_153254	121.47/171.05/65.181	282.21/244.97/120.97	121.47	244.97	1.006	2813.3	1383.5	3.3203	0.99955	0.00044993	0.00089986	0.072482	TRUE
NM_012461_42220	NM_012461	42.515/127.19/18.041	109.4/163.31/26.843	42.515	109.4	1.3431	3884.4	405.48	3.3214	0.99954	0.00045569	0.00091138	0.073051	TRUE
NM_032822_57662	NM_032822	81.993/83.332/248.5	182.33/130.18/308.17	83.332	182.33	1.1203	13642	890.17	3.3181	0.99955	0.00045435	0.00090869	0.073051	TRUE
NM_001024466_5241	NM_001024466	66.809/121.93/54.124	153.79/162.13/69.024	66.809	153.79	1.1908	1599.5	687.49	3.3174	0.99954	0.00045683	0.00091365	0.073051	TRUE
NM_080628_59532	NM_080628	75.92/63.157/174.59	169.65/47.337/258.67	75.92	169.65	1.1496	4949.6	798.3	3.3172	0.99954	0.00045622	0.00091243	0.073051	TRUE
NM_001278138_24572	NM_001278138	60.736/79.823/278.18	76.103/176.33/200.1	79.823	176.33	1.1336	19856	846.5	3.317	0.99954	0.00045634	0.00091268	0.073051	TRUE
NM_144567_61233	NM_144567	106.29/171.93/69.837	220.38/250.89/106.67	106.29	220.38	1.045	2818.5	1183.3	3.3167	0.99954	0.00045582	0.00091163	0.073051	TRUE
NM_012333_41953	NM_012333	75.92/90.349/112.32	258.43/194.08/178.83	90.349	194.08	1.0946	345.49	978.46	3.3162	0.99954	0.00045712	0.00091425	0.073051	TRUE
NM_145644_62112	NM_145644	182.21/261.4/118.72	396.37/338.46/99.004	182.21	338.46	0.88976	5150.7	2224.3	3.313	0.99954	0.00046147	0.00092294	0.073661	TRUE
NM_002531_31059	NM_002531	148.8/170.17/350.35	320.27/286.39/414.84	170.17	320.27	0.90832	16460	2053.2	3.3125	0.99954	0.00046242	0.00092483	0.073728	TRUE
NM_001100389_8745	NM_001100389	94.141/134.21/195.54	264.77/145.56/303.29	134.21	264.77	0.97502	2683.7	1554.8	3.3113	0.99954	0.00046444	0.00092889	0.073966	TRUE
NM_001289061_27662	NM_001289061	224.72/246.49/381.78	432.83/308.87/551.84	246.49	432.83	0.8098	9388.5	3169.6	3.31	0.99953	0.0004665	0.00093299	0.074151	TRUE
NM_001284400_26417	NM_001284400	160.95/257.89/161.21	390.03/306.51/152.34	161.21	306.51	0.92278	4673.8	1927	3.3099	0.99953	0.00046667	0.00093334	0.074151	TRUE
NM_005003_36378	NM_005003	75.92/67.542/125.71	191.84/80.473/169.42	75.92	169.42	1.1477	1274.5	798.3	3.3093	0.99953	0.0004693	0.0009386	0.074485	TRUE
NM_001289145_27714	NM_001289145	48.589/32.455/153.06	120.5/56.804/216.83	48.589	120.5	1.2928	5587.2	473.9	3.3032	0.99952	0.0004842	0.00096839	0.075985	TRUE
NM_001160333_14470	NM_001160333	48.589/39.473/112.32	120.5/43.787/148.51	48.589	120.5	1.2928	2072.5	473.9	3.3032	0.99952	0.0004842	0.00096839	0.075985	TRUE
NM_003720_33698	NM_003720	48.589/130.7/33.173	120.5/147.93/34.163	48.589	120.5	1.2928	3489.9	473.9	3.3032	0.99952	0.0004842	0.00096839	0.075985	TRUE
NM_006005_38595	NM_006005	97.177/79.823/196.71	236.24/138.46/204.98	97.177	204.98	1.069	5103.7	1065.5	3.3026	0.99952	0.00047973	0.00095946	0.075985	TRUE
NM_014755_44144	NM_014755	136.66/239.47/143.75	309.17/279.29/137	143.75	279.29	0.95337	4606.4	1684.9	3.302	0.99952	0.00048015	0.00096029	0.075985	TRUE
NM_004055_34383	NM_004055	230.8/164.91/288.08	470.89/142.01/409.61	230.8	409.61	0.82492	3811.2	2934.3	3.301	0.99952	0.00048166	0.00096332	0.075985	TRUE
NM_001252120_21732	NM_001252120	118.43/226.31/79.149	239.41/292.31/51.245	118.43	239.41	1.0093	6590.3	1343.1	3.3009	0.99952	0.00048213	0.00096427	0.075985	TRUE
NM_001242326_20620	NM_001242326	3820.3/3392.9/4652.3	2559/2889.9/4817.7	3820.3	2889.9	-0.40253	437460	79454	3.3006	0.00048235	0.99952	0.0009647	0.075985	FALSE
NM_001134709_11174	NM_001134709	151.84/150/196.71	291.73/179.88/301.89	151.84	291.73	0.93754	1008.3	1796.5	3.3004	0.99952	0.00048289	0.00096579	0.075985	TRUE
NM_001289413_27773	NM_001289413	121.47/199.12/295.06	363.07/254.44/528.83	199.12	363.07	0.86338	7617	2468.1	3.3002	0.99952	0.00048304	0.00096607	0.075985	TRUE
NM_001009894_4157	NM_001009894	6.0736/31.578/106.5	65.004/87.573/88.546	31.578	87.573	1.443	3132	286.59	3.3076	0.99951	0.00048555	0.00097109	0.076007	TRUE
NM_001201334_19527	NM_001201334	100.21/75.437/147.82	247.33/149.11/209.86	100.21	209.86	1.0589	1440.2	1104.6	3.2991	0.99951	0.00048557	0.00097115	0.076007	TRUE
NM_007226_41149	NM_007226	148.8/234.21/118.14	286.97/323.07/166.98	148.8	286.97	0.94286	4116.9	1754.5	3.2986	0.99951	0.00048597	0.00097195	0.076007	TRUE
NM_015221_45089	NM_015221	182.21/155.26/314.85	337.71/157.4/367.08	182.21	337.71	0.88656	9159.9	2224.3	3.2971	0.99951	0.0004885	0.000977	0.076317	TRUE
NM_001267036_23312	NM_001267036	54.662/25.438/168.19	131.59/42.603/195.22	54.662	131.59	1.2522	6871.4	543.79	3.2991	0.99951	0.0004897	0.00097939	0.076376	TRUE
NM_032827_57676	NM_032827	94.141/145.61/75.075	199.77/208.28/118.53	94.141	199.77	1.0774	1506.4	1026.7	3.2966	0.99951	0.00049007	0.00098014	0.076376	TRUE
NM_173050_64740	NM_173050	218.65/214.03/544.73	391.61/235.5/690.24	218.65	391.61	0.83791	53175	2754.1	3.2958	0.99951	0.00049072	0.00098144	0.076376	TRUE
NM_001290260_28059	NM_001290260	170.06/146.49/284	382.1/158.58/319.32	170.06	319.32	0.90502	6769.4	2051.6	3.2954	0.99951	0.00049148	0.00098296	0.076376	TRUE
NM_024875_54846	NM_024875	130.58/160.52/105.92	258.43/304.14/105.28	130.58	258.43	0.9794	752.35	1505.7	3.2948	0.99951	0.00049259	0.00098518	0.076376	TRUE
NM_001190799_17781	NM_001190799	115.4/200.87/71.001	242.58/234.32/89.243	115.4	234.32	1.0155	4638.5	1302.8	3.2946	0.99951	0.00049311	0.00098622	0.076376	TRUE
NM_001257342_22745	NM_001257342	115.4/214.03/76.239	310.75/234.32/74.95	115.4	234.32	1.0155	5630.9	1302.8	3.2946	0.99951	0.00049311	0.00098622	0.076376	TRUE
NM_138328_60363	NM_138328	115.4/125.44/175.17	320.27/190.53/250.3	125.44	250.3	0.991	1287.3	1436.5	3.2945	0.99951	0.00049326	0.00098652	0.076376	TRUE
NM_004521_35341	NM_004521	151.84/280.7/178.67	253.68/397.63/332.22	178.67	332.22	0.89116	5564.8	2173.7	3.2935	0.99951	0.00049474	0.00098949	0.076521	TRUE
NM_020179_50617	NM_020179	185.24/301.75/162.95	394.78/342.01/316.19	185.24	342.01	0.88105	7035	2267.8	3.2919	0.9995	0.00049761	0.00099521	0.076878	TRUE
NM_014159_42950	NM_014159	12.147/7.0174/41.902	44.393/4.7337/44.622	12.147	44.393	1.7877	455.84	94.195	3.3225	0.9995	0.00049863	0.00099725	0.07695	TRUE
NM_016231_46716	NM_016231	170.06/249.99/300.3	128.42/436.68/576.25	249.99	436.68	0.80223	4460	3222.5	3.2887	0.9995	0.00050334	0.0010067	0.077593	TRUE
NM_007068_40865	NM_007068	81.993/73.683/190.31	179.16/110.06/356.62	81.993	179.16	1.1182	5900.3	873.48	3.2876	0.99949	0.00050654	0.0010131	0.077828	TRUE
NM_005206_36823	NM_005206	75.92/128.94/96.608	260.02/203.55/140.14	96.608	203.55	1.0674	736.83	1058.2	3.2874	0.99949	0.00050629	0.0010126	0.077828	TRUE
NM_014726_44075	NM_014726	94.141/130.7/229.88	312.34/184.61/258.32	130.7	258.32	0.97747	5586.7	1507.3	3.2871	0.99949	0.00050629	0.0010126	0.077828	TRUE
NM_004092_34461	NM_004092	48.589/123.68/64.599	180.74/149.11/124.8	64.599	149.11	1.1943	1873.5	660.99	3.2872	0.99949	0.00050906	0.0010181	0.077871	TRUE
NM_001164811_15223	NM_001164811	69.846/78.946/162.37	196.6/63.905/173.95	78.946	173.95	1.1299	3521.3	835.63	3.2867	0.99949	0.00050852	0.001017	0.077871	TRUE
NM_133445_60117	NM_133445	88.067/128.94/72.165	299.65/189.35/154.78	88.067	189.35	1.0957	961.93	949.62	3.2866	0.99949	0.00050804	0.0010161	0.077871	TRUE
NM_001290202_27997	NM_001290202	245.98/353.5/252.58	450.27/440.23/302.59	252.58	440.23	0.79911	5114.6	3261.6	3.2858	0.99949	0.00050839	0.0010168	0.077871	TRUE
NM_001080406_7400	NM_001080406	115.4/156.14/124.54	260.02/248.52/22.311	124.54	248.52	0.99097	540.91	1424.5	3.2848	0.99949	0.00051056	0.0010211	0.078015	TRUE
NM_015230_45103	NM_015230	145.77/207.01/85.55	358.32/281.65/112.6	145.77	281.65	0.94552	3688.6	1712.7	3.2836	0.99949	0.00051264	0.0010253	0.07823	TRUE
NM_001278503_24873	NM_001278503	130.58/171.05/341.62	320.27/195.26/536.85	171.05	320.27	0.90095	15366	2065.6	3.2832	0.99949	0.0005132	0.0010264	0.07823	TRUE
NM_173570_65103	NM_173570	151.84/196.49/354.42	358.32/226.03/391.83	196.49	358.32	0.8635	13469	2429.9	3.283	0.99949	0.00051364	0.0010273	0.07823	TRUE
NM_052905_58874	NM_052905	78.957/107.02/191.47	220.38/110.06/392.18	107.02	220.38	1.0353	3959.9	1192.8	3.2825	0.99948	0.00051501	0.00103	0.078353	TRUE
NM_001271518_23834	NM_001271518	103.25/175.43/84.968	253.68/214.2/126.54	103.25	214.2	1.0456	2772.4	1143.8	3.2805	0.99948	0.00051872	0.0010374	0.078831	TRUE
NM_001278461_24841	NM_001278461	72.883/71.051/182.16	163.3/65.088/163.5	72.883	163.3	1.1531	5972.2	761.1	3.2775	0.99947	0.00052574	0.0010515	0.079551	TRUE
NM_001159293_14213	NM_001159293	112.36/85.086/72.747	237.82/91.123/184.06	85.086	184.06	1.1042	448.1	912.13	3.2773	0.99947	0.00052538	0.0010508	0.079551	TRUE
NM_004106_34493	NM_004106	173.1/178.94/119.89	488.33/323.07/124.45	173.1	323.07	0.89643	1432.8	2094.6	3.277	0.99948	0.00052461	0.0010492	0.079551	TRUE
NM_001202515_19720	NM_001202515	212.58/158.77/230.46	554.92/125.44/381.72	212.58	381.72	0.84156	1607.6	2664.7	3.2767	0.99947	0.00052506	0.0010501	0.079551	TRUE
NM_003841_33969	NM_003841	109.32/228.94/115.81	256.85/234.32/123.06	115.81	234.32	1.0104	6420.2	1308.3	3.2762	0.99947	0.00052636	0.0010527	0.079559	TRUE
NM_001127487_10086	NM_001127487	103.25/84.209/152.48	214.04/87.573/223.11	103.25	214.04	1.0445	1392.9	1143.8	3.2758	0.99947	0.0005275	0.001055	0.079644	TRUE
NM_001017969_5046	NM_001017969	264.2/244.73/176.92	428.08/433.13/118.53	244.73	428.08	0.80416	2488.7	3143.1	3.2703	0.99946	0.00053711	0.0010742	0.081008	TRUE
NM_006043_38674	NM_006043	203.47/321.05/134.44	367.83/388.16/131.42	203.47	367.83	0.8511	9295.1	2531.3	3.2669	0.99946	0.0005437	0.0010874	0.081825	TRUE
NM_003978_34265	NM_003978	203.47/314.03/150.15	367.83/408.28/166.98	203.47	367.83	0.8511	7533.4	2531.3	3.2669	0.99946	0.0005437	0.0010874	0.081825	TRUE
NM_003492_33188	NM_003492	39.478/66.665/176.34	152.21/98.224/174.65	66.665	152.21	1.179	6383.7	685.76	3.2665	0.99945	0.00054738	0.0010948	0.082201	TRUE
NM_014747_44124	NM_014747	103.25/95.612/214.75	215.62/137.28/213.7	103.25	213.7	1.0422	6245.1	1143.8	3.2656	0.99945	0.0005468	0.0010936	0.082201	TRUE
NM_001130_10572	NM_001130	239.91/264.91/307.86	456.62/291.12/506.52	264.91	456.62	0.78322	1235.2	3449.1	3.2643	0.99945	0.0005486	0.0010972	0.082296	TRUE
NM_138370_60440	NM_138370	57.699/45.613/88.46	175.99/52.071/136.3	57.699	136.3	1.226	546.16	579.25	3.266	0.99945	0.00054985	0.0010997	0.082395	TRUE
NM_014589_43758	NM_014589	154.88/194.73/130.36	320.27/294.67/157.92	154.88	294.67	0.9236	1094.7	1838.7	3.2602	0.99944	0.00055685	0.0011137	0.083354	TRUE
NM_052877_58827	NM_052877	303.68/403.5/456.27	648.46/463.9/902.89	403.5	648.46	0.6831	6374.4	5650.6	3.2587	0.99944	0.00055957	0.0011191	0.083672	TRUE
NM_001080464_7532	NM_001080464	118.43/71.928/157.72	237.82/61.538/299.8	118.43	237.82	0.99971	1852.9	1343.1	3.2577	0.99944	0.00056202	0.001124	0.083948	TRUE
NM_199141_68905	NM_199141	66.809/61.402/105.92	152.21/107.69/188.6	66.809	152.21	1.1759	779.42	687.49	3.2569	0.99943	0.00056625	0.0011325	0.084309	TRUE
NM_001172813_16783	NM_001172813	66.809/64.911/165.86	152.21/97.041/154.43	66.809	152.21	1.1759	4907.6	687.49	3.2569	0.99943	0.00056625	0.0011325	0.084309	TRUE
NM_001113493_9456	NM_001113493	151.84/182.45/247.34	336.12/201.18/386.26	182.45	336.12	0.87786	2573.7	2227.8	3.2557	0.99943	0.00056557	0.0011311	0.084309	TRUE
NM_001168325_15941	NM_001168325	124.51/178.07/110.58	248.92/247.34/153.74	124.51	247.34	0.9845	1531.3	1424	3.2549	0.99943	0.00056753	0.0011351	0.084409	TRUE
NM_173472_64880	NM_173472	33.405/35.964/77.985	109.4/21.302/95.518	35.964	95.518	1.3847	886.14	333.55	3.2608	0.99943	0.00056932	0.0011386	0.084586	TRUE
NM_012447_42180	NM_012447	127.55/131.58/113.49	263.19/252.07/124.8	127.55	252.07	0.97725	106.97	1464.8	3.2536	0.99943	0.00057	0.00114	0.084596	TRUE
NM_178124_66223	NM_178124	139.69/240.35/135.6	280.63/271/107.72	139.69	271	0.95108	5073.9	1629.4	3.253	0.99943	0.00057109	0.0011422	0.084669	TRUE
NM_001124758_9819	NM_001124758	91.104/92.98/117.56	225.14/196.45/172.21	92.98	196.45	1.071	303.81	1011.9	3.2527	0.99943	0.00057263	0.0011453	0.084806	TRUE
NM_000441_1027	NM_000441	27.331/68.42/14.549	90.372/78.106/20.568	27.331	78.106	1.4814	925.82	242.17	3.2628	0.99943	0.00057427	0.0011485	0.0849	TRUE
NM_001034838_5827	NM_001034838	100.21/157.01/85.55	245.75/208.28/54.034	100.21	208.28	1.048	1720.6	1104.6	3.2516	0.99943	0.00057448	0.001149	0.0849	TRUE
NM_024809_54724	NM_024809	51.625/52.63/115.81	126.84/125.44/169.42	52.63	126.84	1.2532	1996.5	520.26	3.2534	0.99942	0.00057619	0.0011524	0.084973	TRUE
NM_181670_66973	NM_181670	901.93/764.02/1146.5	488.33/510.05/1294.4	901.93	510.05	-0.82113	39415	14534	3.2505	0.000576	0.99942	0.001152	0.084973	FALSE
NM_024430_54100	NM_024430	200.43/236.84/312.52	512.11/268.64/415.54	236.84	415.54	0.80847	3526.8	3024.6	3.2493	0.99942	0.0005784	0.0011568	0.085208	TRUE
NM_000367_834	NM_000367	121.47/176.31/278.77	326.61/241.42/361.16	176.31	326.61	0.88568	6752.1	2140.2	3.2488	0.99942	0.00057958	0.0011592	0.085265	TRUE
NM_000665_1488	NM_000665	233.83/315.78/235.12	451.86/413.01/253.44	235.12	413.01	0.81017	3254.2	2998.9	3.2485	0.99942	0.00058	0.00116	0.085265	TRUE
NM_138499_60669	NM_138499	60.736/63.157/110.58	177.57/145.56/82.968	63.157	145.56	1.1918	1127.2	643.77	3.2478	0.99941	0.00058531	0.0011706	0.085955	TRUE
NM_001204255_19908	NM_001204255	78.957/135.96/58.198	180.74/172.78/24.751	78.957	172.78	1.12	1840.3	835.77	3.2454	0.99941	0.00058831	0.0011766	0.086214	TRUE
NM_001256114_22079	NM_001256114	78.957/153.51/32.009	190.26/172.78/27.888	78.957	172.78	1.12	3880.8	835.77	3.2454	0.99941	0.00058831	0.0011766	0.086214	TRUE
NM_022571_53255	NM_022571	12.147/11.403/65.181	65.004/7.1005/43.924	12.147	43.924	1.7727	1406.6	94.195	3.2742	0.99941	0.00059227	0.0011845	0.086703	TRUE
NM_001288962_27591	NM_001288962	97.177/105.26/170.52	240.99/89.94/216.14	105.26	216.14	1.031	2162	1169.9	3.2415	0.9994	0.00059506	0.0011901	0.087019	TRUE
NM_020354_50821	NM_020354	115.4/167.54/285.75	315.51/139.64/313.05	167.54	313.05	0.89789	8346.1	2016	3.2407	0.9994	0.00059624	0.0011925	0.087101	TRUE
NM_024121_53949	NM_024121	54.662/77.191/96.608	169.65/72.189/202.19	77.191	169.65	1.1259	442.28	813.96	3.2406	0.9994	0.00059842	0.0011968	0.087328	TRUE
NM_001018008_5099	NM_001018008	72.883/76.314/243.27	168.06/80.473/434.36	76.314	168.06	1.1287	13942	803.16	3.2373	0.99939	0.0006054	0.0012108	0.088174	TRUE
NM_001276464_24317	NM_001276464	100.21/107.02/310.19	218.8/131.36/586.01	107.02	218.8	1.0249	20664	1192.8	3.2366	0.99939	0.00060548	0.001211	0.088174	TRUE
NM_001243895_21432	NM_001243895	376.56/423.68/640.17	673.83/460.35/796.22	423.68	673.83	0.66816	24545	5983.6	3.2339	0.99939	0.00061063	0.0012213	0.088831	TRUE
NM_001253855_21914	NM_001253855	42.515/52.63/36.664	123.67/107.69/55.08	42.515	107.69	1.3206	68.276	405.48	3.2367	0.99938	0.0006153	0.0012306	0.089417	TRUE
NM_003741_33744	NM_003741	81.993/126.31/20.369	244.16/177.51/6.6235	81.993	177.51	1.105	2880.9	873.48	3.232	0.99938	0.0006164	0.0012328	0.089484	TRUE
NM_004635_35599	NM_004635	133.62/157.01/258.98	317.09/164.5/296.66	157.01	296.66	0.91363	5472.1	1868.5	3.2307	0.99938	0.00061753	0.0012351	0.089555	TRUE
NM_001101339_8875	NM_001101339	239.91/247.36/473.15	226.72/429.58/727.19	247.36	429.58	0.79384	25517	3182.8	3.2299	0.99938	0.00061917	0.0012383	0.089699	TRUE
NM_001159390_14232	NM_001159390	94.141/150.87/38.992	245.75/197.63/25.797	94.141	197.63	1.062	3130	1026.7	3.2299	0.99938	0.00062021	0.0012404	0.089757	TRUE
NM_006134_38839	NM_006134	154.88/120.17/125.12	247.33/80.473/297.01	125.12	247.33	0.97743	454.84	1432.3	3.2292	0.99938	0.00062108	0.0012422	0.089789	TRUE
NM_001286756_27001	NM_001286756	12.147/56.139/11.058	71.346/43.787/1.3944	12.147	43.787	1.7683	968.24	94.195	3.26	0.99938	0.00062271	0.0012454	0.089933	TRUE
NM_001198807_18824	NM_001198807	48.589/105.26/32.009	118.91/157.4/62.4	48.589	118.91	1.2739	1743.3	473.9	3.2303	0.99937	0.00062624	0.0012525	0.090069	TRUE
NM_001271618_23861	NM_001271618	48.589/103.51/14.549	118.91/143.19/12.898	48.589	118.91	1.2739	2087.3	473.9	3.2303	0.99937	0.00062624	0.0012525	0.090069	TRUE
NM_001098498_8260	NM_001098498	66.809/73.683/86.714	175.99/163.31/55.428	73.683	163.31	1.1376	108.53	770.87	3.2282	0.99937	0.00062535	0.0012507	0.090069	TRUE
NM_014424_43479	NM_014424	112.36/127.19/192.05	250.51/168.05/326.99	127.19	250.51	0.9723	2213.5	1460	3.2273	0.99937	0.00062513	0.0012503	0.090069	TRUE
NM_004499_35304	NM_004499	45.552/7.0174/4.6558	30.124/43.787/3.8347	7.0174	30.124	1.9568	745.24	49.794	3.2745	0.99937	0.00063002	0.00126	0.090115	TRUE
NM_020666_51150	NM_020666	24.294/12.28/76.821	71.346/21.302/98.307	24.294	71.346	1.5161	1451.7	211.1	3.2384	0.99937	0.00063073	0.0012615	0.090115	TRUE
NM_001134778_11200	NM_001134778	24.294/42.982/6.9837	71.346/138.46/12.201	24.294	71.346	1.5161	324.43	211.1	3.2384	0.99937	0.00063073	0.0012615	0.090115	TRUE
NM_022896_53491	NM_022896	27.331/104.38/3.4919	77.688/137.28/7.6693	27.331	77.688	1.4738	3252.7	242.17	3.236	0.99937	0.00063109	0.0012622	0.090115	TRUE
NM_032383_56977	NM_032383	27.331/67.542/18.623	77.688/79.289/34.163	27.331	77.688	1.4738	846.39	242.17	3.236	0.99937	0.00063109	0.0012622	0.090115	TRUE
NM_002726_31478	NM_002726	39.478/90.349/32.009	118.91/101.77/21.962	39.478	101.77	1.3443	1321.8	371.88	3.2304	0.99937	0.0006309	0.0012618	0.090115	TRUE
NM_001122870_9747	NM_001122870	39.478/81.577/33.755	128.42/101.77/13.247	39.478	101.77	1.3443	902.54	371.88	3.2304	0.99937	0.0006309	0.0012618	0.090115	TRUE
NM_001278677_25062	NM_001278677	3.0368/10.526/66.927	39.637/8.2839/90.637	10.526	39.637	1.8179	1618.6	79.745	3.2599	0.99937	0.00063276	0.0012655	0.090191	TRUE
NM_001039707_6234	NM_001039707	139.69/188.59/68.673	275.87/269.82/54.731	139.69	269.82	0.94479	3717.5	1629.4	3.2237	0.99937	0.00063291	0.0012658	0.090191	TRUE
NM_022062_52747	NM_022062	88.067/103.51/189.14	263.19/144.38/212.65	103.51	212.65	1.0317	3785.9	1147.2	3.2224	0.99936	0.00063623	0.0012725	0.09043	TRUE
NM_024681_54472	NM_024681	151.84/197.36/335.22	361.49/337.28/356.62	197.36	356.62	0.85029	10538	2442.6	3.2224	0.99936	0.00063568	0.0012714	0.09043	TRUE
NM_005493_37478	NM_005493	148.8/121.93/198.45	334.54/131.36/283.76	148.8	283.76	0.92671	1593.7	1754.5	3.222	0.99936	0.00063653	0.0012731	0.09043	TRUE
NM_001284424_26441	NM_001284424	36.441/37.718/139.67	98.299/53.254/262.5	37.718	98.299	1.3588	5198.3	352.61	3.2262	0.99936	0.00064157	0.0012831	0.091053	TRUE
NM_001035235_5866	NM_001035235	309.75/368.41/435.32	597.72/417.75/773.56	368.41	597.72	0.69666	3958.6	5078.4	3.2178	0.99935	0.00064586	0.0012917	0.09156	TRUE
NM_014293_43204	NM_014293	331.01/252.63/316.59	526.38/331.36/586.01	316.59	526.38	0.73165	2149.9	4251	3.2176	0.99935	0.00064645	0.0012929	0.09156	TRUE
NM_032458_57115	NM_032458	51.625/81.577/123.96	180.74/59.171/176.39	81.577	176.39	1.1031	1346.7	868.3	3.2178	0.99935	0.00064781	0.0012956	0.091659	TRUE
NM_006654_39999	NM_006654	63.773/60.525/200.78	145.86/43.787/179.53	63.773	145.86	1.181	9391	651.11	3.2171	0.99935	0.00065146	0.0013029	0.092083	TRUE
NM_022731_53301	NM_022731	136.66/118.42/199.04	264.77/132.54/356.27	136.66	264.77	0.94914	2111.9	1588	3.215	0.99935	0.00065235	0.0013047	0.092114	TRUE
NM_001190737_17753	NM_001190737	118.43/116.66/167.61	236.24/150.29/264.94	118.43	236.24	0.9901	1210.6	1343.1	3.2144	0.99935	0.00065399	0.001308	0.092253	TRUE
NM_004260_34804	NM_004260	130.58/168.42/72.165	255.26/280.47/71.813	130.58	255.26	0.96165	2422	1505.7	3.2131	0.99934	0.00065677	0.0013135	0.092552	TRUE
NM_013341_42503	NM_013341	170.06/256.13/129.2	315.51/334.91/179.88	170.06	315.51	0.88774	4539.3	2051.6	3.2112	0.99934	0.00066098	0.001322	0.093051	TRUE
NM_001173552_16892	NM_001173552	45.552/46.49/80.313	117.33/61.538/114.69	46.49	114.69	1.2846	572.42	450.09	3.2147	0.99934	0.00066228	0.0013246	0.09314	TRUE
NM_006653_39996	NM_006653	81.993/137.72/94.862	198.18/222.48/98.307	94.862	198.18	1.0551	1001.1	1035.9	3.2103	0.99934	0.00066412	0.0013282	0.093304	TRUE
NM_022787_53416	NM_022787	72.883/65.788/67.509	152.21/28.402/154.78	67.509	152.21	1.1611	15.92	695.92	3.2106	0.99933	0.00066577	0.0013315	0.093443	TRUE
NM_001288720_27490	NM_001288720	39.478/21.929/140.26	101.47/16.568/197.66	39.478	101.47	1.34	5232.1	371.88	3.2146	0.99933	0.00066657	0.0013331	0.093461	TRUE
NM_021630_52339	NM_021630	188.28/179.82/210.09	342.46/215.38/390.09	188.28	342.46	0.85962	273.67	2311.4	3.207	0.99933	0.00067077	0.0013415	0.093956	TRUE
NM_021705_52384	NM_021705	88.067/57.894/137.35	193.43/61.538/186.85	88.067	186.85	1.0766	1669.4	949.62	3.2057	0.99932	0.00067516	0.0013503	0.094475	TRUE
NM_001010846_4204	NM_001010846	188.28/323.68/148.4	320.27/344.38/342.33	188.28	342.33	0.85907	9961.2	2311.4	3.2042	0.99932	0.0006772	0.0013544	0.09463	TRUE
NM_001164773_15206	NM_001164773	124.51/153.51/101.26	290.14/140.83/245.42	124.51	245.42	0.97333	690.57	1424	3.2041	0.99932	0.00067784	0.0013557	0.09463	TRUE
NM_001204065_19792	NM_001204065	546.62/792.97/1184.3	1151.1/1043.8/1946.3	792.97	1151.1	0.53706	106920	12493	3.2037	0.99932	0.0006783	0.0013566	0.09463	TRUE
NM_015904_46076	NM_015904	191.32/215.78/144.33	481.98/346.74/187.2	191.32	346.74	0.85453	1403.3	2355.2	3.2026	0.99932	0.00068088	0.0013618	0.094895	TRUE
NM_001130929_10917	NM_001130929	36.441/37.718/90.788	130.01/30.769/97.958	37.718	97.958	1.3538	1409	352.61	3.208	0.99932	0.00068352	0.001367	0.095168	TRUE
NM_001253801_21888	NM_001253801	91.104/170.17/67.509	193.43/191.71/53.685	91.104	191.71	1.0651	3404.2	988.03	3.2008	0.99931	0.00068652	0.001373	0.095395	TRUE
NM_001258354_23010	NM_001258354	91.104/99.121/60.525	233.06/191.71/32.42	91.104	191.71	1.0651	499.65	988.03	3.2008	0.99931	0.00068652	0.001373	0.095395	TRUE
NM_004857_36062	NM_004857	51.625/80.7/139.67	174.4/123.08/243.33	80.7	174.4	1.1023	2161.6	857.39	3.2001	0.99931	0.00068896	0.0013779	0.095638	TRUE
NM_001127598_10117	NM_001127598	106.29/110.52/156.55	233.06/121.89/223.11	110.52	223.11	1.0068	1068.2	1238.7	3.1989	0.99931	0.00069043	0.0013809	0.095747	TRUE
NM_130849_59980	NM_130849	85.03/42.104/31.427	106.23/111.24/22.311	42.104	106.23	1.3148	978.32	400.92	3.2025	0.99931	0.00069361	0.0013872	0.096092	TRUE
NM_145167_61846	NM_145167	182.21/152.63/248.5	332.95/139.64/366.38	182.21	332.95	0.86615	2635	2224.3	3.1962	0.9993	0.00069622	0.0013924	0.096358	TRUE
NM_002900_31880	NM_002900	42.515/61.402/68.673	156.96/94.674/141.19	61.402	141.19	1.1881	204.79	622.92	3.1966	0.9993	0.00070003	0.0014001	0.096599	TRUE
NM_001172702_16733	NM_001172702	66.809/124.56/65.763	150.62/160.95/49.851	66.809	150.62	1.1609	1668	687.49	3.1964	0.9993	0.00069948	0.001399	0.096599	TRUE
NM_152470_62953	NM_152470	112.36/59.648/200.78	226.72/63.905/225.9	112.36	225.9	1.0011	5298.4	1262.8	3.1949	0.9993	0.00069987	0.0013997	0.096599	TRUE
NM_001943_29714	NM_001943	197.39/211.4/343.95	375.76/248.52/501.64	211.4	375.76	0.82686	8882.6	2647.4	3.1943	0.9993	0.00070077	0.0014015	0.096605	TRUE
NM_175710_65707	NM_175710	21.258/62.279/133.85	142.69/84.023/189.99	62.279	142.69	1.1832	3402.9	633.33	3.1953	0.9993	0.00070309	0.0014062	0.096663	TRUE
NM_006990_40698	NM_006990	334.05/282.45/315.43	523.21/323.07/548.36	315.43	523.21	0.72825	717.14	4232.7	3.1937	0.9993	0.00070241	0.0014048	0.096663	TRUE
NM_000232_515	NM_000232	115.4/114.91/63.435	229.89/298.22/61.703	114.91	229.89	0.99423	1324.9	1296.4	3.1935	0.9993	0.00070327	0.0014065	0.096663	TRUE
NM_013319_42458	NM_013319	27.331/30.701/144.33	84.03/22.485/146.07	30.701	84.03	1.4234	6461.4	277.33	3.2023	0.9993	0.00070459	0.0014092	0.09675	TRUE
NM_003059_32265	NM_003059	154.88/277.19/45.976	291.73/372.78/15.339	154.88	291.73	0.90916	13410	1838.7	3.1915	0.99929	0.00070783	0.0014157	0.097099	TRUE
NM_001145201_13330	NM_001145201	45.552/71.928/135.02	164.89/112.43/159.31	71.928	159.31	1.1363	2338	749.46	3.192	0.99929	0.00070954	0.0014191	0.097143	TRUE
NM_019029_50133	NM_019029	78.957/61.402/203.11	171.23/56.804/271.22	78.957	171.23	1.1071	7861	835.77	3.1918	0.99929	0.0007091	0.0014182	0.097143	TRUE
NM_021964_52621	NM_021964	197.39/274.56/176.92	396.37/355.03/269.82	197.39	355.03	0.84363	3186.7	2443	3.1893	0.99929	0.00071323	0.0014265	0.097551	TRUE
NM_016565_47285	NM_016565	78.957/121.05/206.6	239.41/104.14/292.48	121.05	239.41	0.978	4545.4	1377.8	3.1885	0.99928	0.00071536	0.0014307	0.097651	TRUE
NM_002980_32058	NM_002980	100.21/121.05/168.77	239.41/153.84/255.53	121.05	239.41	0.978	1355.8	1377.8	3.1885	0.99928	0.00071536	0.0014307	0.097651	TRUE
NM_138734_60788	NM_138734	63.773/178.94/66.927	150.62/156.21/48.456	66.927	150.62	1.1584	6278.8	688.91	3.1887	0.99928	0.00071854	0.0014371	0.09799	TRUE
NM_001035254_5868	NM_001035254	112.36/213.15/162.37	302.83/209.47/357.67	162.37	302.83	0.89509	2539.9	1943.3	3.1861	0.99928	0.00072108	0.0014422	0.098133	TRUE
NM_001144_12845	NM_001144	176.13/151.75/235.12	323.44/173.96/379.63	176.13	323.44	0.8731	2036.8	2137.7	3.186	0.99928	0.00072143	0.0014429	0.098133	TRUE
NM_001162505_14694	NM_001162505	346.19/222.8/451.61	618.34/279.29/565.09	346.19	565.09	0.70529	13169	4720.9	3.1858	0.99928	0.0007217	0.0014434	0.098133	TRUE
NM_001201477_19582	NM_001201477	30.368/47.367/79.731	117.33/65.088/115.74	47.367	115.74	1.2712	668.18	460.02	3.1877	0.99927	0.00072698	0.001454	0.098754	TRUE
NM_001290293_28081	NM_001290293	66.809/151.75/50.632	177.57/150.29/56.474	66.809	150.29	1.1578	3738.4	687.49	3.184	0.99927	0.0007302	0.0014604	0.099095	TRUE
NM_032439_57073	NM_032439	85.03/114.03/90.788	233.06/190.53/130.38	90.788	190.53	1.0612	286.73	984.03	3.1796	0.99926	0.00073869	0.0014774	0.10015	TRUE
NM_144682_61478	NM_144682	106.29/213.15/94.28	215.62/372.78/99.004	106.29	215.62	1.0137	5782.2	1183.3	3.1785	0.99926	0.000741	0.001482	0.10027	TRUE
NM_032581_57322	NM_032581	106.29/244.73/44.812	215.62/274.55/29.283	106.29	215.62	1.0137	11473	1183.3	3.1785	0.99926	0.000741	0.001482	0.10027	TRUE
NM_145065_61821	NM_145065	69.846/95.612/62.853	155.38/158.58/44.97	69.846	155.38	1.1423	356.39	724.16	3.1784	0.99926	0.00074406	0.0014881	0.10049	TRUE
NM_001178034_17177	NM_001178034	48.589/115.79/74.493	163.3/165.68/53.685	74.493	163.3	1.122	1188.1	780.79	3.1783	0.99926	0.00074346	0.0014869	0.10049	TRUE
NM_001204889_20091	NM_001204889	75.92/250.87/41.902	275.87/165.68/134.56	75.92	165.68	1.1156	15883	798.3	3.1768	0.99925	0.00074715	0.0014943	0.10071	TRUE
NM_030936_55782	NM_030936	133.62/143.86/245.01	274.29/105.32/369.87	143.86	274.29	0.92631	5168.6	1686.4	3.1761	0.99925	0.00074651	0.001493	0.10071	TRUE
NM_002229_30381	NM_002229	130.58/135.08/218.24	290.14/173.96/260.76	135.08	260.76	0.94372	3467.6	1566.7	3.1751	0.99925	0.00074928	0.0014986	0.10084	TRUE
NM_003957_34220	NM_003957	321.9/309.64/325.32	623.09/358.58/530.93	321.9	530.93	0.72014	80.984	4334.7	3.1748	0.99925	0.00074958	0.0014992	0.10084	TRUE
NM_183378_67840	NM_183378	66.809/124.56/80.895	266.36/173.96/91.335	80.895	173.96	1.0952	1052.5	859.8	3.174	0.99925	0.00075404	0.0015081	0.10135	TRUE
NM_001286645_26895	NM_001286645	106.29/84.209/171.1	226.72/107.69/215.44	106.29	215.44	1.0125	2344.1	1183.3	3.1731	0.99925	0.00075496	0.0015099	0.10137	TRUE
NM_001127717_10202	NM_001127717	115.4/95.612/96.608	199.77/207.1/92.729	96.608	199.77	1.0405	177.03	1058.2	3.1713	0.99924	0.00076	0.00152	0.10195	TRUE
NM_003800_33876	NM_003800	121.47/113.16/368.39	239.41/133.73/566.48	121.47	239.41	0.97303	30519	1383.5	3.1707	0.99924	0.00076071	0.0015214	0.10195	TRUE
NM_018416_49405	NM_018416	81.993/39.473/154.81	183.92/54.437/175.7	81.993	175.7	1.0902	3554.8	873.48	3.1705	0.99924	0.00076292	0.0015258	0.10206	TRUE
NM_006231_39057	NM_006231	85.03/148.24/73.911	180.74/188.16/73.556	85.03	180.74	1.079	2059.7	911.43	3.1704	0.99924	0.000763	0.001526	0.10206	TRUE
NM_145804_62225	NM_145804	163.99/271.05/123.38	304.41/360.94/188.6	163.99	304.41	0.8884	6555.4	1966	3.167	0.99923	0.00077016	0.0015403	0.10285	TRUE
NM_001164638_15132	NM_001164638	142.73/230.7/121.05	329.78/272.19/116.09	142.73	272.19	0.92654	4104.1	1671	3.167	0.99923	0.00077037	0.0015407	0.10285	TRUE
NM_016458_47098	NM_016458	209.54/302.63/167.61	588.21/371.59/218.92	209.54	371.59	0.82352	5211.6	2620.1	3.1659	0.99923	0.00077292	0.0015458	0.10309	TRUE
NM_001163817_14855	NM_001163817	121.47/80.7/243.27	263.19/71.005/239.14	121.47	239.14	0.97145	8248	1383.5	3.1636	0.99922	0.00077945	0.0015589	0.10386	TRUE
NM_152658_63327	NM_152658	85.03/93.858/197.29	195.01/160.95/198.36	93.858	195.01	1.0471	5388	1023.1	3.1626	0.99922	0.00078321	0.0015664	0.10426	TRUE
NM_018412_49399	NM_018412	72.883/125.44/62.853	160.13/191.71/64.841	72.883	160.13	1.1249	1431.2	761.1	3.1626	0.99921	0.00078506	0.0015701	0.10431	TRUE
NM_015321_45274	NM_015321	176.13/186.84/284	344.05/205.92/338.15	186.84	338.15	0.85242	4777.9	2290.7	3.1614	0.99921	0.00078502	0.00157	0.10431	TRUE
NM_020379_50868	NM_020379	48.589/48.245/106.5	133.18/67.455/117.48	48.589	117.48	1.2566	1677	473.9	3.1646	0.99921	0.00078649	0.001573	0.1044	TRUE
NM_177965_66138	NM_177965	54.662/46.49/108.83	128.42/52.071/132.82	54.662	128.42	1.2173	1500.4	543.79	3.1631	0.99921	0.00078803	0.0015761	0.1044	TRUE
NM_001130715_10833	NM_001130715	455.52/166.66/426.01	180.74/156.21/461.21	426.01	180.74	-1.2323	34065	6022.2	3.1605	0.00078758	0.99921	0.0015752	0.1044	FALSE
NM_032372_56956	NM_032372	42.515/113.16/7.5657	106.23/124.26/2.7888	42.515	106.23	1.3011	3105.8	405.48	3.164	0.99921	0.00079193	0.0015839	0.10472	TRUE
NM_001098477_8248	NM_001098477	45.552/101.75/167.61	207.7/112.43/210.56	101.75	207.7	1.0222	3747.8	1124.4	3.1595	0.99921	0.00079125	0.0015825	0.10472	TRUE
NM_000252_558	NM_000252	81.993/83.332/150.15	177.57/140.83/177.79	83.332	177.57	1.0824	2233.2	890.17	3.1587	0.99921	0.0007945	0.001589	0.10496	TRUE
NM_005509_37515	NM_005509	57.699/92.103/41.902	204.53/133.73/28.934	57.699	133.73	1.1986	716.6	579.25	3.1589	0.9992	0.00079837	0.0015967	0.10537	TRUE
NM_016609_47365	NM_016609	78.957/108.77/307.86	218.8/157.4/307.47	108.77	218.8	1.0017	20264	1215.7	3.1556	0.9992	0.00080157	0.0016031	0.1057	TRUE
NM_003498_33201	NM_003498	94.141/73.683/146.66	229.89/67.455/195.22	94.141	195.22	1.0443	1588.3	1026.7	3.1546	0.9992	0.0008049	0.0016098	0.10604	TRUE
NM_016627_47397	NM_016627	48.589/110.52/13.385	117.33/181.06/21.614	48.589	117.33	1.2547	2537.6	473.9	3.1575	0.99919	0.00080595	0.0016119	0.10607	TRUE
NM_172089_64585	NM_172089	63.773/44.736/133.27	144.28/72.189/150.95	63.773	144.28	1.1654	2596.3	651.11	3.155	0.99919	0.00080754	0.0016151	0.10608	TRUE
NM_152745_63484	NM_152745	306.72/321.92/445.21	529.55/430.77/665.84	321.92	529.55	0.71629	7715.6	4335	3.1534	0.99919	0.0008068	0.0016136	0.10608	TRUE
NM_194247_67887	NM_194247	72.883/157.89/79.149	177.57/170.41/103.19	79.149	170.41	1.0967	3119.8	838.14	3.1524	0.99919	0.00081223	0.0016245	0.1065	TRUE
NM_001017969_5045	NM_001017969	176.13/126.31/272.36	321.85/198.81/508.62	176.13	321.85	0.86603	5871.2	2137.7	3.1517	0.99919	0.00081177	0.0016235	0.1065	TRUE
NM_001193333_18015	NM_001193333	121.47/197.36/128.03	174.4/249.7/248.9	128.03	248.9	0.95362	2424.8	1471.4	3.1511	0.99919	0.00081371	0.0016274	0.10659	TRUE
NM_014686_43970	NM_014686	72.883/108.77/93.116	193.43/204.73/101.79	93.116	193.43	1.0467	327.21	1013.6	3.1508	0.99918	0.00081558	0.0016312	0.10664	TRUE
NM_001145000_13098	NM_001145000	133.62/134.21/227.55	258.43/125.44/283.07	134.21	258.43	0.94018	4356.8	1554.8	3.1505	0.99918	0.00081528	0.0016306	0.10664	TRUE
NM_002980_32057	NM_002980	78.957/81.577/91.952	174.4/100.59/182.67	81.577	174.4	1.0869	57.253	868.3	3.1502	0.99918	0.00081824	0.0016365	0.10678	TRUE
NM_005570_37672	NM_005570	106.29/128.07/223.48	266.36/123.08/248.9	128.07	248.9	0.95325	4788.8	1471.8	3.1497	0.99918	0.00081743	0.0016349	0.10678	TRUE
NM_017594_47796	NM_017594	72.883/137.72/59.361	179.16/159.76/50.199	72.883	159.76	1.1216	2193.1	761.1	3.1492	0.99918	0.00082211	0.0016442	0.10708	TRUE
NM_002780_31614	NM_002780	94.141/81.577/161.79	195.01/133.73/203.93	94.141	195.01	1.0428	2367.1	1026.7	3.1482	0.99918	0.00082279	0.0016456	0.10708	TRUE
NM_014420_43469	NM_014420	94.141/81.577/186.23	195.01/101.77/313.4	94.141	195.01	1.0428	4319.3	1026.7	3.1482	0.99918	0.00082279	0.0016456	0.10708	TRUE
NM_004646_35619	NM_004646	36.441/26.315/59.361	95.128/22.485/94.472	36.441	94.472	1.3504	313.93	338.72	3.1531	0.99917	0.00082747	0.0016549	0.10719	TRUE
NM_001282462_25652	NM_001282462	48.589/94.735/45.394	169.65/117.16/39.741	48.589	117.16	1.2526	1069.8	473.9	3.1499	0.99917	0.00082734	0.0016547	0.10719	TRUE
NM_003730_33719	NM_003730	48.589/99.998/26.189	139.52/117.16/71.813	48.589	117.16	1.2526	1572.3	473.9	3.1499	0.99917	0.00082734	0.0016547	0.10719	TRUE
NM_020728_51264	NM_020728	188.28/251.75/189.14	432.83/340.83/229.03	189.14	340.83	0.84618	1960.2	2323.8	3.1466	0.99917	0.00082602	0.001652	0.10719	TRUE
NM_001260475_23120	NM_001260475	798.68/559.64/850.85	445.52/436.68/990.74	798.68	445.52	-0.8407	29931	12599	3.1463	0.00082671	0.99917	0.0016534	0.10719	FALSE
NM_018095_48754	NM_018095	185.24/224.56/114.65	409.05/334.91/168.03	185.24	334.91	0.85087	3264.6	2267.8	3.1428	0.99916	0.00083678	0.0016736	0.10829	TRUE
NM_020364_50834	NM_020364	446.41/560.51/320.09	700.78/697.04/325.95	446.41	697.04	0.64171	14489	6362.2	3.1421	0.99916	0.00083861	0.0016772	0.10843	TRUE
NM_001039140_6082	NM_001039140	57.699/65.788/133.85	147.45/80.473/148.51	65.788	147.45	1.1523	2349.2	675.22	3.1426	0.99916	0.00084201	0.001684	0.10876	TRUE
NM_006315_39253	NM_006315	142.73/139.47/462.09	271.12/126.63/474.8	142.73	271.12	0.92087	51000	1671	3.1408	0.99916	0.00084271	0.0016854	0.10876	TRUE
NM_003132_32438	NM_003132	97.177/221.93/139.67	266.36/291.12/217.18	139.67	266.36	0.92643	4285.6	1629.2	3.1387	0.99915	0.00084881	0.0016976	0.10942	TRUE
NM_016134_46544	NM_016134	115.4/82.454/152.48	240.99/106.51/228.69	115.4	228.69	0.98059	1230.1	1302.8	3.1386	0.99915	0.00084941	0.0016988	0.10942	TRUE
NM_006973_40665	NM_006973	218.65/281.57/426.01	472.47/302.96/658.52	281.57	472.47	0.74465	12410	3704.9	3.1363	0.99914	0.00085552	0.001711	0.11007	TRUE
NM_001288793_27539	NM_001288793	167.02/281.57/137.93	307.58/383.43/133.86	167.02	307.58	0.87699	6984.1	2008.7	3.1361	0.99914	0.000856	0.001712	0.11007	TRUE
NM_004174_34635	NM_004174	185.24/172.8/537.16	334.54/185.8/647.01	185.24	334.54	0.84927	62001	2267.8	3.135	0.99914	0.00085945	0.0017189	0.11041	TRUE
NM_001143764_12613	NM_001143764	57.699/56.139/113.49	133.18/55.621/165.24	57.699	133.18	1.1928	1557.3	579.25	3.1362	0.99914	0.00086288	0.0017258	0.11043	TRUE
NM_173469_64869	NM_173469	75.92/142.98/18.041	179.16/164.5/26.843	75.92	164.5	1.1054	3923.5	798.3	3.135	0.99914	0.00086253	0.0017251	0.11043	TRUE
NM_181789_67121	NM_181789	109.32/196.49/102.43	223.55/218.93/95.867	109.32	218.93	0.99531	3822.4	1223	3.1343	0.99914	0.00086214	0.0017243	0.11043	TRUE
NM_001284417_26434	NM_001284417	242.94/407.01/284	694.44/475.74/375.1	284	475.74	0.74221	8408.1	3742.4	3.1341	0.99914	0.00086182	0.0017236	0.11043	TRUE
NM_001271166_23791	NM_001271166	118.43/282.45/127.45	247.33/271/98.307	127.45	247.33	0.95105	12053	1463.5	3.1336	0.99914	0.00086361	0.0017272	0.11043	TRUE
NM_201589_69241	NM_201589	112.36/212.28/90.206	348.8/223.67/100.4	112.36	223.67	0.98686	5236.9	1262.8	3.1322	0.99913	0.00086824	0.0017365	0.11092	TRUE
NM_002403_30757	NM_002403	221.69/256.13/250.25	428.08/247.34/429.83	250.25	428.08	0.77212	425.26	3226.4	3.1307	0.99913	0.00087188	0.0017438	0.11129	TRUE
NM_000490_1130	NM_000490	127.55/219.29/116.4	361.49/247.34/135.26	127.55	247.34	0.95001	4271	1464.8	3.1299	0.99913	0.00087464	0.0017493	0.11154	TRUE
NM_001130102_10692	NM_001130102	57.699/38.596/26.189	117.33/98.224/21.265	38.596	98.224	1.3253	259.43	362.2	3.1331	0.99912	0.00088355	0.0017671	0.11257	TRUE
NM_014397_43425	NM_014397	133.62/90.349/70.419	263.19/188.16/76.693	90.349	188.16	1.0502	1134.7	978.46	3.127	0.99912	0.00088458	0.0017692	0.1126	TRUE
NM_181334_66716	NM_181334	69.846/76.314/118.14	164.89/54.437/179.18	76.314	164.89	1.1014	895.66	803.16	3.1254	0.99911	0.00089083	0.0017817	0.11329	TRUE
NM_001080956_7796	NM_001080956	1314.9/1769.3/1467.7	2414.7/1969.2/1624.2	1467.7	1969.2	0.42377	57133	25767	3.124	0.99911	0.00089191	0.0017838	0.11332	TRUE
NM_018847_49810	NM_018847	91.104/73.683/126.29	237.82/108.87/189.29	91.104	189.29	1.0469	770.73	988.03	3.1238	0.99911	0.00089444	0.0017889	0.11354	TRUE
NM_173542_65031	NM_173542	51.625/45.613/249.09	122.08/79.289/320.72	51.625	122.08	1.2258	19513	508.67	3.1239	0.9991	0.00090224	0.0018045	0.11443	TRUE
NM_003071_32290	NM_003071	18.221/34.21/5.8198	68.175/56.804/11.155	18.221	56.804	1.5885	204.72	150.99	3.14	0.99909	0.00090734	0.0018147	0.1145	TRUE
NM_020437_50968	NM_020437	21.258/19.298/110.58	63.419/30.769/141.19	21.258	63.419	1.5332	3990.7	180.68	3.1366	0.99909	0.00090613	0.0018123	0.1145	TRUE
NM_002336_30624	NM_002336	21.258/44.736/6.9837	63.419/72.189/1.3944	21.258	63.419	1.5332	377.49	180.68	3.1366	0.99909	0.00090613	0.0018123	0.1145	TRUE
NM_001135211_11374	NM_001135211	69.846/76.314/53.542	155.38/153.84/71.464	69.846	153.84	1.1281	153.84	724.16	3.1214	0.9991	0.00090411	0.0018082	0.1145	TRUE
NM_001130007_10586	NM_001130007	106.29/109.65/197.87	76.103/218.93/263.89	109.65	218.93	0.9911	3897.4	1227.2	3.1197	0.99909	0.00090601	0.001812	0.1145	TRUE
NM_001193621_18186	NM_001193621	242.94/366.66/264.22	447.1/498.22/351.05	264.22	447.1	0.75666	5473.5	3438.5	3.1189	0.99909	0.00090773	0.0018155	0.1145	TRUE
NM_001010858_4226	NM_001010858	85.03/77.191/157.72	179.16/81.656/192.08	85.03	179.16	1.0664	2672.3	911.43	3.1179	0.99909	0.000913	0.001826	0.11506	TRUE
NM_015322_45278	NM_015322	75.92/78.946/118.72	225.14/49.704/169.07	78.946	169.07	1.0891	795.69	835.63	3.1178	0.99909	0.00091383	0.0018277	0.11506	TRUE
NM_006322_39266	NM_006322	39.478/74.56/187.98	161.72/67.455/210.56	74.56	161.72	1.1067	7047.2	781.61	3.1176	0.99908	0.00091527	0.0018305	0.11514	TRUE
NM_001198558_18708	NM_001198558	24.294/65.788/19.787	69.761/82.839/12.898	24.294	69.761	1.4841	871.02	211.1	3.1293	0.99908	0.00091952	0.001839	0.11557	TRUE
NM_004090_34457	NM_004090	206.5/284.2/154.81	510.52/364.49/157.57	206.5	364.49	0.81672	4355.1	2575.7	3.1131	0.99907	0.00092578	0.0018516	0.11625	TRUE
NM_139172_61081	NM_139172	27.331/49.122/32.591	104.64/86.39/23.357	32.591	86.39	1.3794	150.47	297.34	3.12	0.99907	0.00093172	0.0018634	0.11685	TRUE
NM_001190971_17863	NM_001190971	60.736/58.771/133.27	137.94/72.189/217.18	60.736	137.94	1.1702	2632.7	615.03	3.113	0.99907	0.0009328	0.0018656	0.11685	TRUE
NM_006954_40636	NM_006954	81.993/75.437/141.42	187.09/78.106/173.95	81.993	173.95	1.0759	1787.3	873.48	3.1116	0.99907	0.00093312	0.0018662	0.11685	TRUE
NM_003274_32727	NM_003274	81.993/87.717/146.66	218.8/91.123/183.37	87.717	183.37	1.0553	1753.4	945.21	3.1111	0.99907	0.00093391	0.0018678	0.11685	TRUE
NM_006924_40563	NM_006924	88.067/66.665/144.33	183.92/74.556/276.1	88.067	183.92	1.0539	1811.8	949.62	3.1104	0.99906	0.00093631	0.0018726	0.11705	TRUE
NM_001201576_19630	NM_001201576	51.625/88.595/178.08	206.11/79.289/184.76	88.595	184.76	1.052	4687.6	956.27	3.1098	0.99906	0.00093803	0.0018761	0.11716	TRUE
NM_134421_60286	NM_134421	30.368/55.262/44.812	180.74/42.603/109.46	44.812	109.46	1.2698	158.92	431.18	3.1135	0.99906	0.00093908	0.0018782	0.11718	TRUE
NM_005293_37024	NM_005293	163.99/252.63/97.772	359.9/301.77/104.93	163.99	301.77	0.87588	6120.7	1966	3.1075	0.99906	0.0009435	0.001887	0.11756	TRUE
NM_001005271_3452	NM_001005271	227.76/233.33/192.05	394.78/396.45/232.52	227.76	394.78	0.79088	653.02	2889.1	3.1074	0.99906	0.00094378	0.0018876	0.11756	TRUE
NM_017875_48324	NM_017875	139.69/246.49/160.04	328.19/295.86/117.83	160.04	295.86	0.88231	3943.3	1910.8	3.107	0.99905	0.0009452	0.0018904	0.11763	TRUE
NM_001256732_22488	NM_001256732	51.625/155.26/78.567	190.26/168.05/79.133	78.567	168.05	1.0872	3303.8	830.94	3.1041	0.99904	0.00095735	0.0019147	0.11893	TRUE
NM_032265_56733	NM_032265	112.36/127.19/253.74	326.61/107.69/245.77	127.19	245.77	0.94486	8117.5	1460	3.1033	0.99904	0.00095736	0.0019147	0.11893	TRUE
NM_001114118_9526	NM_001114118	15.184/34.21/23.279	22.197/67.455/92.032	23.279	67.455	1.4954	92.506	200.85	3.1171	0.99904	0.00096158	0.0019232	0.11903	TRUE
NM_004957_36265	NM_004957	39.478/98.244/11.64	103.06/99.407/22.311	39.478	99.407	1.3106	2114.2	371.88	3.1077	0.99904	0.00096241	0.0019248	0.11903	TRUE
NM_001193451_18064	NM_001193451	33.405/49.122/63.435	174.4/117.16/40.438	49.122	117.16	1.2372	225.95	479.98	3.1055	0.99904	0.00096172	0.0019234	0.11903	TRUE
NM_003898_34083	NM_003898	48.589/60.525/114.07	144.28/68.638/137.35	60.525	137.35	1.1691	1504.6	612.53	3.1041	0.99904	0.00096112	0.0019222	0.11903	TRUE
NM_021931_52544	NM_021931	85.03/185.08/48.886	228.31/178.7/36.952	85.03	178.7	1.0626	5658.6	911.43	3.1026	0.99904	0.00096155	0.0019231	0.11903	TRUE
NM_001277074_24376	NM_001277074	9.1104/12.28/47.722	50.735/15.384/42.878	12.28	42.878	1.7242	633.08	95.398	3.1327	0.99903	0.00096677	0.0019335	0.11939	TRUE
NM_020673_51157	NM_020673	109.32/157.01/99.518	163.3/217.75/307.82	109.32	217.75	0.98753	1185.2	1223	3.1004	0.99903	0.00096702	0.001934	0.11939	TRUE
NM_020979_51749	NM_020979	36.441/34.21/118.72	93.543/34.319/109.11	36.441	93.543	1.3363	3387.6	338.72	3.1026	0.99902	0.00098252	0.001965	0.12088	TRUE
NM_024558_54224	NM_024558	75.92/81.577/180.41	172.82/89.94/313.05	81.577	172.82	1.0738	4900.2	868.3	3.0963	0.99902	0.00098238	0.0019648	0.12088	TRUE
NM_012263_41789	NM_012263	136.66/70.174/167.03	260.02/87.573/274	136.66	260.02	0.92309	2671.1	1588	3.0957	0.99902	0.00098213	0.0019643	0.12088	TRUE
NM_001144903_12980	NM_001144903	221.69/314.03/316.01	523.21/239.05/514.89	314.03	514.89	0.71158	4265.6	4210.6	3.0955	0.99902	0.00098253	0.0019651	0.12088	TRUE
NM_001229_20565	NM_001229	9.1104/34.21/36.082	90.372/40.236/89.243	34.21	89.243	1.3578	316.74	314.64	3.1025	0.99901	0.00098586	0.0019717	0.12118	TRUE
NM_001203248_19769	NM_001203248	97.177/79.823/132.69	198.18/151.48/244.37	97.177	198.18	1.0206	781.18	1065.5	3.0944	0.99901	0.00098759	0.0019752	0.12128	TRUE
NM_001103_9036	NM_001103	54.662/107.02/9.3116	126.84/147.93/2.7888	54.662	126.84	1.1995	2398.8	543.79	3.0951	0.99901	0.0009932	0.0019864	0.12165	TRUE
NM_001171133_16318	NM_001171133	209.54/293.85/98.936	367.83/368.04/96.912	209.54	367.83	0.80887	9671	2620.1	3.0924	0.99901	0.00099273	0.0019855	0.12165	TRUE
NM_003586_33412	NM_003586	206.5/290.34/315.43	481.98/405.91/496.76	290.34	481.98	0.72925	3829.5	3840.6	3.0923	0.99901	0.00099297	0.0019859	0.12165	TRUE
NM_144661_61428	NM_144661	66.809/80.7/137.93	171.23/76.922/179.88	80.7	171.23	1.0759	1734	857.39	3.0918	0.999	0.00099769	0.0019954	0.12199	TRUE
NM_014913_44456	NM_014913	109.32/113.16/208.93	310.75/157.4/223.46	113.16	223.46	0.97543	4593.6	1273.3	3.0911	0.999	0.00099769	0.0019954	0.12199	TRUE
NM_015392_45412	NM_015392	133.62/136.84/258.4	260.02/146.74/284.11	136.84	260.02	0.92116	7393.3	1590.5	3.0886	0.99899	0.0010057	0.0020114	0.12286	TRUE
NM_032286_56763	NM_032286	91.104/127.19/47.14	201.36/188.16/26.843	91.104	188.16	1.0383	1617.5	988.03	3.0879	0.99899	0.0010099	0.0020199	0.12316	TRUE
NM_052969_59004	NM_052969	97.177/200/116.4	231.48/228.4/67.281	116.4	228.4	0.9665	3679.2	1316	3.0875	0.99899	0.0010099	0.0020199	0.12316	TRUE
NM_176801_65883	NM_176801	39.478/67.542/116.98	149.03/69.822/182.32	67.542	149.03	1.1302	1615.7	696.32	3.0882	0.99899	0.001012	0.002024	0.12326	TRUE
NM_153348_64001	NM_153348	124.51/172.8/205.44	313.92/184.61/334.66	172.8	313.92	0.85755	1698.7	2090.4	3.0866	0.99899	0.0010125	0.002025	0.12326	TRUE
NM_015527_45654	NM_015527	109.32/114.91/121.05	91.958/226.03/231.47	114.91	226.03	0.9699	34.454	1296.4	3.0863	0.99899	0.0010141	0.0020281	0.12334	TRUE
NM_005895_38357	NM_005895	81.993/55.262/79.731	183.92/87.573/169.42	79.731	169.42	1.0779	301.92	845.36	3.0848	0.99898	0.0010214	0.0020428	0.12391	TRUE
NM_005181_36769	NM_005181	112.36/94.735/238.03	221.97/93.49/295.62	112.36	221.97	0.9759	8051.4	1262.8	3.0843	0.99898	0.0010208	0.0020417	0.12391	TRUE
NM_014762_44158	NM_014762	115.4/76.314/214.17	226.72/104.14/386.6	115.4	226.72	0.96821	5641.4	1302.8	3.0842	0.99898	0.0010211	0.0020423	0.12391	TRUE
NM_001290187_27989	NM_001290187	30.368/88.595/34.919	90.372/105.32/35.209	34.919	90.372	1.347	1450.9	322.26	3.0891	0.99897	0.0010306	0.0020612	0.12492	TRUE
NM_144770_61605	NM_144770	78.957/95.612/58.198	215.62/168.05/76.345	78.957	168.05	1.0801	354.17	835.77	3.0816	0.99897	0.0010326	0.0020651	0.12502	TRUE
NM_001080452_7504	NM_001080452	154.88/215.78/84.386	286.97/319.52/66.584	154.88	286.97	0.88552	4339.3	1838.7	3.0806	0.99897	0.0010332	0.0020664	0.12502	TRUE
NM_020904_51627	NM_020904	42.515/37.718/111.16	104.64/24.852/115.74	42.515	104.64	1.2796	2367.4	405.48	3.0852	0.99897	0.0010349	0.0020699	0.12512	TRUE
NM_001146339_14110	NM_001146339	173.1/189.47/151.31	313.92/320.71/191.04	173.1	313.92	0.85511	371.29	2094.6	3.0771	0.99895	0.0010453	0.0020906	0.12626	TRUE
NM_032525_57223	NM_032525	60.736/68.42/83.804	161.72/35.503/150.25	68.42	150.25	1.1235	147.87	706.9	3.0777	0.99895	0.0010482	0.0020964	0.1265	TRUE
NM_020438_50969	NM_020438	212.58/369.29/250.25	374.17/484.02/424.95	250.25	424.95	0.76157	7795.1	3226.4	3.0757	0.99895	0.0010502	0.0021004	0.12663	TRUE
NM_173505_64954	NM_173505	154.88/180.7/307.86	325.02/194.08/420.77	180.7	325.02	0.84343	8419.1	2202.7	3.0751	0.99895	0.0010522	0.0021044	0.12676	TRUE
NM_052886_58834	NM_052886	66.809/38.596/132.69	147.45/57.988/186.5	66.809	147.45	1.1304	2568.2	687.49	3.0755	0.99894	0.0010565	0.002113	0.12695	TRUE
NM_001267554_23348	NM_001267554	66.809/35.087/275.86	147.45/68.638/278.19	66.809	147.45	1.1304	22353	687.49	3.0755	0.99894	0.0010565	0.002113	0.12695	TRUE
NM_198205_68199	NM_198205	197.39/236.84/339.87	445.52/405.91/392.18	236.84	405.91	0.77475	6086.2	3024.6	3.0743	0.99895	0.0010549	0.0021098	0.12695	TRUE
NM_001004466_2972	NM_001004466	57.699/72.805/143.17	252.09/39.053/157.57	72.805	157.57	1.1033	2589.4	760.15	3.0744	0.99894	0.001059	0.0021179	0.12714	TRUE
NM_032493_57163	NM_032493	81.993/50.876/126.29	172.82/86.39/209.86	81.993	172.82	1.0665	1465.2	873.48	3.0731	0.99894	0.0010623	0.0021246	0.12732	TRUE
NM_001146265_14062	NM_001146265	780.46/659.64/958.51	428.08/440.23/1289.5	780.46	440.23	-0.82462	23151	12262	3.0725	0.0010615	0.99894	0.0021231	0.12732	FALSE
NM_001190764_17759	NM_001190764	133.62/202.63/68.673	345.63/254.44/51.245	133.62	254.44	0.92408	4490.1	1546.8	3.0719	0.99894	0.0010637	0.0021274	0.12738	TRUE
NM_017410_47512	NM_017410	81.993/141.23/69.837	201.36/172.78/81.922	81.993	172.78	1.0662	1828.1	873.48	3.0718	0.99893	0.0010668	0.0021336	0.12753	TRUE
NM_018322_49211	NM_018322	81.993/146.49/41.32	174.4/172.78/46.016	81.993	172.78	1.0662	2906.9	873.48	3.0718	0.99893	0.0010668	0.0021336	0.12753	TRUE
NM_001270441_23552	NM_001270441	12.147/53.508/18.623	57.077/59.171/14.99	18.623	57.077	1.5654	629.43	154.88	3.0899	0.99893	0.0010733	0.0021465	0.12819	TRUE
NM_014858_44331	NM_014858	173.1/375.43/276.44	206.11/489.94/461.21	276.44	461.21	0.73637	10239	3625.8	3.0685	0.99892	0.0010757	0.0021515	0.12829	TRUE
NM_024675_54460	NM_024675	185.24/204.38/40.738	331.36/340.83/85.757	185.24	331.36	0.83557	10624	2267.8	3.0684	0.99892	0.0010762	0.0021524	0.12829	TRUE
NM_001131007_10954	NM_001131007	100.21/94.735/258.4	217.21/101.77/202.19	100.21	202.19	1.0054	12526	1104.6	3.0684	0.99892	0.0010776	0.0021552	0.12829	TRUE
NM_139160_61057	NM_139160	157.91/178.94/291.57	347.22/248.52/322.11	178.94	322.11	0.84449	6563.4	2177.7	3.0679	0.99892	0.0010777	0.0021555	0.12829	TRUE
NM_007179_41060	NM_007179	145.77/224.56/145.49	272.7/365.68/184.76	145.77	272.7	0.89909	3104	1712.7	3.0672	0.99892	0.0010805	0.002161	0.12851	TRUE
NM_013320_42463	NM_013320	60.736/68.42/61.689	233.06/138.46/66.932	61.689	138.46	1.1536	23.103	626.32	3.0676	0.99891	0.0010864	0.0021728	0.12888	TRUE
NM_212558_70194	NM_212558	230.8/212.28/187.98	489.91/370.41/209.51	212.28	370.41	0.80029	466.7	2660.3	3.0659	0.99892	0.001085	0.00217	0.12888	TRUE
NM_001288572_27402	NM_001288572	121.47/170.17/80.895	294.9/235.5/94.472	121.47	235.5	0.9494	2009.1	1383.5	3.0657	0.99891	0.0010863	0.0021727	0.12888	TRUE
NM_001289101_27674	NM_001289101	203.47/148.24/284	502.6/257.99/357.67	203.47	357.67	0.8108	4768	2531.3	3.0649	0.99891	0.0010886	0.0021772	0.12903	TRUE
NM_001429_28627	NM_001429	85.03/127.19/62.853	177.57/249.7/71.464	85.03	177.57	1.0536	1134.6	911.43	3.0654	0.99891	0.0010897	0.0021793	0.12905	TRUE
NM_001127215_9945	NM_001127215	91.104/173.68/104.76	209.28/210.65/105.28	104.76	209.28	0.9916	2468.5	1163.4	3.0646	0.99891	0.001091	0.0021821	0.1291	TRUE
NM_182476_67231	NM_182476	69.846/81.577/155.97	174.4/98.224/171.86	81.577	171.86	1.0658	2835.9	868.3	3.064	0.9989	0.0010952	0.0021904	0.12927	TRUE
NM_005429_37326	NM_005429	142.73/138.59/315.43	267.95/128.99/385.56	142.73	267.95	0.90396	14921	1671	3.0632	0.9989	0.0010952	0.0021903	0.12927	TRUE
NM_144990_61681	NM_144990	142.73/141.23/396.33	267.95/152.66/495.37	142.73	267.95	0.90396	32157	1671	3.0632	0.9989	0.0010952	0.0021903	0.12927	TRUE
NM_024043_53783	NM_024043	85.03/195.61/75.075	277.46/177.51/84.014	85.03	177.51	1.0531	6163.5	911.43	3.0634	0.9989	0.0010969	0.0021939	0.12936	TRUE
NM_001160184_14423	NM_001160184	182.21/82.454/305.54	326.61/125.44/356.97	182.21	326.61	0.83849	12580	2224.3	3.0618	0.9989	0.0011003	0.0022005	0.12964	TRUE
NM_001278648_25032	NM_001278648	88.067/179.82/309.61	195.01/323.07/391.48	179.82	323.07	0.84176	12632	2190.2	3.061	0.9989	0.0011031	0.0022062	0.12987	TRUE
NM_000799_1774	NM_000799	51.625/116.66/20.951	155.38/120.71/76.693	51.625	120.71	1.2096	2585.5	508.67	3.0631	0.99889	0.0011076	0.0022153	0.13018	TRUE
NM_005477_37439	NM_005477	51.625/89.472/11.64	158.55/120.71/29.631	51.625	120.71	1.2096	1515.6	508.67	3.0631	0.99889	0.0011076	0.0022153	0.13018	TRUE
NM_024094_53886	NM_024094	245.98/361.4/258.4	472.47/359.76/435.41	258.4	435.41	0.75052	5381.5	3349.9	3.0583	0.99889	0.0011128	0.0022256	0.13068	TRUE
NM_001031734_5618	NM_001031734	139.69/226.31/377.12	390.03/338.46/638.65	226.31	390.03	0.7826	15123	2867.6	3.0572	0.99888	0.0011169	0.0022338	0.13105	TRUE
NM_031460_56136	NM_031460	130.58/241.22/146.08	272.7/292.31/82.968	146.08	272.7	0.89604	4646.5	1716.9	3.0559	0.99888	0.001122	0.002244	0.13154	TRUE
NM_001122838_9736	NM_001122838	66.809/99.998/187.4	201.36/153.84/350.7	99.998	201.36	1.0026	4370	1101.8	3.0536	0.99887	0.0011322	0.0022643	0.13259	TRUE
NM_012139_41565	NM_012139	91.104/70.174/189.72	187.09/52.071/241.58	91.104	187.09	1.0301	5082	988.03	3.0536	0.99887	0.0011328	0.0022657	0.13259	TRUE
NM_014671_43935	NM_014671	103.25/85.963/80.895	212.45/178.7/101.1	85.963	178.7	1.0471	162.28	923.14	3.0521	0.99886	0.0011387	0.0022775	0.13317	TRUE
NM_020738_51283	NM_020738	51.625/84.209/40.156	120.5/126.63/20.568	51.625	120.5	1.2071	596.61	508.67	3.0536	0.99886	0.0011431	0.0022862	0.13344	TRUE
NM_023078_53626	NM_023078	51.625/143.86/42.484	120.5/166.86/14.641	51.625	120.5	1.2071	4295.1	508.67	3.0536	0.99886	0.0011431	0.0022862	0.13344	TRUE
NM_001206994_20382	NM_001206994	252.05/364.03/233.37	453.45/426.03/224.5	252.05	426.03	0.7549	6443.6	3253.7	3.0501	0.99886	0.001144	0.002288	0.13344	TRUE
NM_001206971_20369	NM_001206971	221.69/167.54/176.92	578.7/191.71/318.28	176.92	318.28	0.84358	1046	2148.9	3.0494	0.99885	0.0011467	0.0022933	0.13361	TRUE
NM_001206994_20383	NM_001206994	130.58/120.17/150.15	321.85/186.98/248.9	130.58	248.9	0.92541	245.62	1505.7	3.0493	0.99885	0.0011474	0.0022947	0.13361	TRUE
NM_173511_64965	NM_173511	157.91/293.85/151.9	290.14/328.99/202.89	157.91	290.14	0.87348	9258	1881	3.0488	0.99885	0.0011489	0.0022977	0.13365	TRUE
NM_173872_65424	NM_173872	142.73/142.98/230.46	401.13/166.86/267.73	142.98	267.73	0.90029	3826.6	1674.4	3.0487	0.99885	0.0011496	0.0022991	0.13365	TRUE
NM_133448_60122	NM_133448	15.184/34.21/6.9837	49.15/50.887/3.4861	15.184	49.15	1.6317	214.61	122.11	3.0737	0.99884	0.001155	0.00231	0.13376	TRUE
NM_015409_45441	NM_015409	78.957/49.122/17.459	145.86/115.98/2.7888	49.122	115.98	1.2227	946.32	479.98	3.0515	0.99885	0.0011529	0.0023057	0.13376	TRUE
NM_001145722_13760	NM_001145722	36.441/55.262/154.22	126.84/50.887/235.66	55.262	126.84	1.1841	5073.8	550.77	3.0499	0.99884	0.0011554	0.0023107	0.13376	TRUE
NM_130843_59968	NM_130843	63.773/123.68/87.296	180.74/229.58/68.327	87.296	180.74	1.0415	938.63	939.9	3.0481	0.99885	0.001154	0.0023081	0.13376	TRUE
NM_017530_47682	NM_017530	273.31/246.49/434.15	456.62/313.61/455.63	273.31	455.63	0.7352	13295	3577.7	3.0481	0.99885	0.0011517	0.0023033	0.13376	TRUE
NM_025248_55363	NM_025248	72.883/37.718/175.76	156.96/91.123/200.1	72.883	156.96	1.0963	5909.7	761.1	3.0477	0.99884	0.0011579	0.0023158	0.13382	TRUE
NM_001146112_13980	NM_001146112	100.21/105.26/200.2	201.36/209.47/358.02	105.26	209.47	0.98597	4519.4	1169.9	3.0465	0.99884	0.0011587	0.0023174	0.13382	TRUE
NM_014149_42937	NM_014149	215.61/332.45/148.4	374.17/388.16/126.2	215.61	374.17	0.79244	9083.9	2709.4	3.0462	0.99884	0.0011588	0.0023175	0.13382	TRUE
NM_014286_43184	NM_014286	6.0736/10.526/17.459	38.051/7.1005/43.576	10.526	38.051	1.7605	33.947	79.745	3.0823	0.99883	0.001166	0.002332	0.13455	TRUE
NM_005672_37902	NM_005672	121.47/105.26/337.55	234.65/128.99/337.1	121.47	234.65	0.9442	23475	1383.5	3.0428	0.99883	0.0011724	0.0023448	0.13517	TRUE
NM_198443_68340	NM_198443	45.552/52.63/80.313	122.08/85.206/143.63	52.63	122.08	1.1985	408.2	520.26	3.0449	0.99882	0.0011762	0.0023524	0.1355	TRUE
NM_024707_54525	NM_024707	142.73/180.7/277.02	323.44/184.61/443.77	180.7	323.44	0.8364	5359.8	2202.7	3.0413	0.99882	0.0011778	0.0023556	0.13557	TRUE
NM_014926_44485	NM_014926	103.25/122.8/98.354	206.11/130.18/225.9	103.25	206.11	0.99035	203.16	1143.8	3.0414	0.99882	0.0011789	0.0023578	0.13559	TRUE
NM_004186_34667	NM_004186	21.258/64.034/23.279	66.59/102.96/13.944	23.279	66.59	1.4771	832.52	200.85	3.056	0.99882	0.0011807	0.0023615	0.13569	TRUE
NM_001281783_25341	NM_001281783	224.72/205.26/320.67	386.86/198.81/450.75	224.72	386.86	0.78097	4792.2	2844	3.0402	0.99882	0.001182	0.0023641	0.13573	TRUE
NM_006454_39560	NM_006454	106.29/170.17/96.608	210.87/211.83/52.291	106.29	210.87	0.98168	2087.4	1183.3	3.0402	0.99882	0.0011833	0.0023665	0.13576	TRUE
NM_000474_1091	NM_000474	39.478/50.876/114.65	118.91/57.988/151.99	50.876	118.91	1.2088	2098.5	500.06	3.0424	0.99881	0.001187	0.002374	0.13597	TRUE
NM_001103161_9042	NM_001103161	109.32/161.4/286.33	294.9/172.78/368.82	161.4	294.9	0.86555	9159.9	1929.7	3.039	0.99881	0.0011871	0.0023742	0.13597	TRUE
NM_013348_42516	NM_013348	91.104/55.262/47.722	126.84/126.63/42.878	55.262	126.63	1.1817	670.74	550.77	3.0409	0.99881	0.0011906	0.0023812	0.13611	TRUE
NM_005444_37368	NM_005444	33.405/57.016/93.116	133.18/49.704/129.68	57.016	129.68	1.1715	930.35	571.25	3.0403	0.99881	0.001192	0.002384	0.13611	TRUE
NM_001077621_7136	NM_001077621	255.09/271.05/465	451.86/229.58/787.5	271.05	451.86	0.73521	18936	3543	3.0377	0.99881	0.0011919	0.0023839	0.13611	TRUE
NM_173664_65241	NM_173664	75.92/105.26/158.3	325.02/120.71/209.16	105.26	209.16	0.9839	1836.9	1169.9	3.0377	0.99881	0.0011932	0.0023864	0.13611	TRUE
NM_024613_54326	NM_024613	133.62/105.26/136.18	271.12/86.39/253.09	133.62	253.09	0.91645	405.37	1546.8	3.0377	0.99881	0.0011925	0.0023849	0.13611	TRUE
NM_001105537_9144	NM_001105537	60.736/86.84/48.886	155.38/136.09/73.207	60.736	136.09	1.151	410.93	615.03	3.0386	0.9988	0.0011968	0.0023936	0.13626	TRUE
NM_005418_37303	NM_005418	91.104/75.437/26.771	190.26/160.95/20.916	75.437	160.95	1.0832	1306.9	792.37	3.0377	0.9988	0.0011964	0.0023928	0.13626	TRUE
NM_174900_65473	NM_174900	97.177/123.68/320.09	237.82/165.68/340.94	123.68	237.82	0.93768	19639	1413	3.0365	0.9988	0.0011974	0.0023948	0.13626	TRUE
NM_003708_33670	NM_003708	63.773/87.717/242.1	71.346/181.06/274.7	87.717	181.06	1.0372	12204	945.21	3.0362	0.9988	0.0012005	0.0024009	0.13649	TRUE
NM_002046_29951	NM_002046	224.72/385.96/240.94	497.84/409.46/275.75	240.94	409.46	0.76262	10647	3086.1	3.0336	0.99879	0.0012081	0.0024162	0.13725	TRUE
NM_001289113_27691	NM_001289113	69.846/116.66/22.697	196.6/151.48/14.99	69.846	151.48	1.1058	2207.5	724.16	3.0335	0.99879	0.0012145	0.0024289	0.13786	TRUE
NM_001142633_12418	NM_001142633	607.36/750.86/572.66	1201.8/897.03/660.61	607.36	897.03	0.56185	10898	9133	3.0311	0.99878	0.0012182	0.0024364	0.13817	TRUE
NM_053053_59090	NM_053053	60.736/68.42/129.78	149.03/88.757/237.05	68.42	149.03	1.1119	1912.1	706.9	3.0321	0.99878	0.0012206	0.0024412	0.13818	TRUE
NM_001271948_24102	NM_001271948	179.17/312.27/107.67	423.32/320.71/157.57	179.17	320.71	0.83638	11415	2180.9	3.0307	0.99878	0.0012199	0.0024398	0.13818	TRUE
NM_020187_50631	NM_020187	124.51/121.05/122.8	236.24/106.51/237.05	122.8	236.24	0.93835	2.9904	1401.1	3.0305	0.99878	0.0012212	0.0024424	0.13818	TRUE
NM_001545_28856	NM_001545	312.79/407.01/549.97	635.78/330.17/639.69	407.01	635.78	0.64218	14657	5708.3	3.0279	0.99877	0.0012313	0.0024627	0.13921	TRUE
NM_173564_65085	NM_173564	78.957/77.191/138.51	166.47/81.656/225.2	78.957	166.47	1.0667	1774.9	835.77	3.0273	0.99876	0.0012376	0.0024753	0.1398	TRUE
NM_017931_48448	NM_017931	291.53/332.45/297.39	589.8/487.57/346.51	297.39	487.57	0.71137	631.75	3950.1	3.0259	0.99876	0.0012393	0.0024786	0.1398	TRUE
NM_001080956_7797	NM_001080956	1053.8/1122.8/1336.8	1598.2/1213/1537.7	1122.8	1537.7	0.45335	25283	18803	3.0259	0.99876	0.0012395	0.0024791	0.1398	TRUE
NM_172225_64656	NM_172225	27.331/118.42/38.992	41.222/97.041/114.34	38.992	97.041	1.2937	3222.3	366.55	3.032	0.99876	0.0012407	0.0024814	0.13981	TRUE
NM_001184985_17502	NM_001184985	51.625/43.859/94.862	163.3/15.384/119.92	51.625	119.92	1.2002	964.86	508.67	3.0281	0.99876	0.0012442	0.0024884	0.1401	TRUE
NM_000535_1238	NM_000535	54.662/138.59/34.919	125.25/150.29/43.576	54.662	125.25	1.1815	3717.1	543.79	3.0271	0.99875	0.0012464	0.0024928	0.14012	TRUE
NM_018449_49470	NM_018449	54.662/35.964/89.624	125.25/31.952/133.52	54.662	125.25	1.1815	785.98	543.79	3.0271	0.99875	0.0012464	0.0024928	0.14012	TRUE
NM_004804_35947	NM_004804	66.809/119.3/101.26	226.72/202.37/92.38	101.26	202.37	0.99178	756.13	1118.1	3.0235	0.99875	0.0012508	0.0025016	0.1405	TRUE
NM_013260_42352	NM_013260	60.736/66.665/129.78	145.86/74.556/229.38	66.665	145.86	1.118	2009.3	685.76	3.0243	0.99875	0.0012527	0.0025054	0.1406	TRUE
NM_012098_41481	NM_012098	21.258/40.35/22.115	93.543/63.905/1.3944	22.115	63.905	1.4895	166.62	189.2	3.0381	0.99874	0.0012581	0.0025161	0.14109	TRUE
NM_174953_65570	NM_174953	6.0736/37.718/5.8198	50.735/26.035/0.69721	6.0736	26.035	1.9343	500.73	42.111	3.0761	0.99873	0.0012705	0.002541	0.14237	TRUE
NM_001281494_25272	NM_001281494	103.25/75.437/168.77	212.45/81.656/205.33	103.25	205.33	0.98488	2533.4	1143.8	3.0182	0.99873	0.0012728	0.0025456	0.14243	TRUE
NM_138343_60392	NM_138343	133.62/168.42/303.21	345.63/208.28/304.33	168.42	304.33	0.8498	9689.9	2028.4	3.0178	0.99873	0.0012731	0.0025463	0.14243	TRUE
NM_021269_52290	NM_021269	18.221/93.858/25.607	131.59/71.005/18.476	25.607	71.005	1.4363	2356.4	224.45	3.0303	0.99872	0.0012776	0.0025551	0.14281	TRUE
NM_015187_45029	NM_015187	45.552/101.75/45.394	152.21/108.87/23.008	45.552	108.87	1.2389	1579.3	439.5	3.0205	0.99872	0.0012808	0.0025615	0.14294	TRUE
NM_015541_45678	NM_015541	45.552/80.7/21.533	164.89/108.87/29.283	45.552	108.87	1.2389	906.15	439.5	3.0205	0.99872	0.0012808	0.0025615	0.14294	TRUE
NM_021942_52568	NM_021942	100.21/92.103/174.59	237.82/61.538/200.45	100.21	200.45	0.993	2799	1104.6	3.0159	0.99872	0.0012827	0.0025654	0.14294	TRUE
NM_001284280_26315	NM_001284280	130.58/137.72/248.5	258.43/178.7/365.69	137.72	258.43	0.90322	6162.3	1602.5	3.0156	0.99872	0.0012828	0.0025656	0.14294	TRUE
NM_001166169_15485	NM_001166169	188.28/257.89/195.54	409.05/306.51/343.73	195.54	343.73	0.8106	1969.9	2416.2	3.0146	0.99871	0.0012868	0.0025736	0.14327	TRUE
NM_001170738_16208	NM_001170738	66.809/128.94/20.369	145.86/146.74/21.265	66.809	145.86	1.1149	3008.7	687.49	3.015	0.99871	0.0012918	0.0025836	0.14371	TRUE
NM_001135216_11380	NM_001135216	394.78/385.96/428.33	618.34/421.3/666.19	394.78	618.34	0.64601	601.78	5507.6	3.0123	0.9987	0.0012963	0.0025927	0.14404	TRUE
NM_001166167_15479	NM_001166167	173.1/136.84/246.76	337.71/152.66/310.96	173.1	310.96	0.84145	3370.2	2094.6	3.0122	0.9987	0.0012968	0.0025936	0.14404	TRUE
NM_001558_28887	NM_001558	36.441/70.174/11.058	91.958/111.24/2.7888	36.441	91.958	1.3119	891.11	338.72	3.0165	0.99869	0.0013099	0.0026198	0.14527	TRUE
NM_001012635_4532	NM_001012635	136.66/102.63/180.41	277.46/73.372/256.57	136.66	256.57	0.90392	1536.2	1588	3.0092	0.99869	0.0013099	0.0026198	0.14527	TRUE
NM_001001662_2346	NM_001001662	130.58/123.68/201.36	247.33/143.19/285.51	130.58	247.33	0.91632	2528.8	1505.7	3.0088	0.99869	0.0013118	0.0026237	0.14536	TRUE
NM_153260_63906	NM_153260	173.1/310.52/116.98	310.75/345.56/126.2	173.1	310.75	0.84051	11017	2094.6	3.0078	0.99868	0.0013159	0.0026317	0.1457	TRUE
NM_001242904_20998	NM_001242904	51.625/71.051/20.369	131.59/119.53/13.596	51.625	119.53	1.1955	677.16	508.67	3.0106	0.99868	0.0013182	0.0026365	0.14575	TRUE
NM_020364_50832	NM_020364	983.92/718.41/1031.8	510.52/602.36/1457.5	983.92	602.36	-0.70698	36397	16099	3.0072	0.0013185	0.99868	0.0026369	0.14575	FALSE
NM_001243076_21067	NM_001243076	203.47/214.91/327.07	371/292.31/414.14	214.91	371	0.78489	6355.7	2699	3.0046	0.99867	0.0013298	0.0026595	0.14688	TRUE
NM_000223_496	NM_000223	39.478/22.807/13.967	76.103/65.088/9.761	22.807	65.088	1.473	178.04	196.11	3.0193	0.99866	0.001336	0.002672	0.14723	TRUE
NM_053051_59084	NM_053051	48.589/104.38/60.525	152.21/134.91/69.373	60.525	134.91	1.1434	1033	612.54	3.0055	0.99866	0.0013354	0.0026708	0.14723	TRUE
NM_001100399_8764	NM_001100399	276.35/318.41/394.58	553.33/312.42/514.89	318.41	514.89	0.69164	3785.3	4279.7	3.0033	0.99866	0.0013352	0.0026703	0.14723	TRUE
NM_152611_63228	NM_152611	57.699/125.44/56.452	130.01/203.55/15.339	57.699	130.01	1.1583	2294.9	579.25	3.0045	0.99866	0.0013414	0.0026828	0.1477	TRUE
NM_001355_28464	NM_001355	42.515/50.876/30.263	103.06/125.44/49.153	42.515	103.06	1.2578	110.01	405.48	3.0065	0.99866	0.0013447	0.0026895	0.14789	TRUE
NM_001540_28844	NM_001540	151.84/106.14/326.49	279.04/99.407/433.67	151.84	279.04	0.87363	16295	1796.5	3.0011	0.99865	0.0013452	0.0026904	0.14789	TRUE
NM_001135005_11243	NM_001135005	36.441/14.035/12.221	53.906/16.568/46.016	14.035	46.016	1.6448	252.67	111.43	3.0297	0.99865	0.0013478	0.0026957	0.14794	TRUE
NM_017750_48059	NM_017750	88.067/135.96/224.64	261.6/198.81/255.18	135.96	255.18	0.90338	5079.1	1578.6	3.0006	0.99865	0.0013477	0.0026955	0.14794	TRUE
NM_001128835_10443	NM_001128835	334.05/291.22/471.4	535.89/350.29/553.93	334.05	535.89	0.68026	10350	4527.2	2.9999	0.99865	0.0013506	0.0027011	0.14813	TRUE
NM_001151_14162	NM_001151	94.141/73.683/194.38	190.26/131.36/265.29	94.141	190.26	1.0074	5233.2	1026.7	2.9997	0.99865	0.0013533	0.0027066	0.14825	TRUE
NM_001252226_21750	NM_001252226	112.36/214.91/90.788	321.85/218.93/75.996	112.36	218.93	0.95614	5490.6	1262.8	2.999	0.99864	0.0013555	0.002711	0.14825	TRUE
NM_001358_28472	NM_001358	176.13/205.26/123.38	410.64/314.79/74.602	176.13	314.79	0.83413	1815.7	2137.7	2.9989	0.99865	0.0013547	0.0027094	0.14825	TRUE
NM_018164_48895	NM_018164	109.32/178.07/106.5	290.14/214.2/75.996	109.32	214.2	0.96392	2366.7	1223	2.9989	0.99864	0.0013559	0.0027118	0.14825	TRUE
NM_001278162_24587	NM_001278162	118.43/111.4/186.81	228.31/68.638/237.05	118.43	228.31	0.94107	2362.6	1343.1	2.9981	0.99864	0.0013592	0.0027185	0.14849	TRUE
NM_006336_39293	NM_006336	124.51/129.82/242.1	245.75/133.73/324.2	129.82	245.75	0.91544	6317.5	1495.4	2.9978	0.99864	0.0013603	0.0027206	0.1485	TRUE
NM_023007_53558	NM_023007	42.515/103.51/40.738	156.96/102.96/15.339	42.515	102.96	1.2564	1861.6	405.48	3.0016	0.99863	0.0013665	0.002733	0.14905	TRUE
NM_198935_68769	NM_198935	124.51/97.366/52.96	233.06/195.26/56.823	97.366	195.26	0.99656	1354.3	1067.9	2.9957	0.99863	0.001371	0.0027419	0.14942	TRUE
NM_018436_49446	NM_018436	106.29/230.7/81.477	209.28/298.22/72.859	106.29	209.28	0.97085	8046.6	1183.3	2.9941	0.99862	0.0013776	0.0027552	0.14991	TRUE
NM_001145717_13748	NM_001145717	106.29/185.96/98.936	209.28/223.67/142.23	106.29	209.28	0.97085	3200.9	1183.3	2.9941	0.99862	0.0013776	0.0027552	0.14991	TRUE
NM_016203_46656	NM_016203	78.957/81.577/103.01	195.01/78.106/169.77	81.577	169.77	1.0482	233.11	868.3	2.993	0.99861	0.0013852	0.0027705	0.15051	TRUE
NM_000877_1941	NM_000877	276.35/308.77/374.21	501.01/301.77/501.29	308.77	501.01	0.69654	2666.9	4127.9	2.9922	0.99862	0.001385	0.00277	0.15051	TRUE
NM_006007_38602	NM_006007	276.35/379.82/377.7	611.99/368.04/594.02	377.7	594.02	0.65189	5138.5	5229	2.9915	0.99861	0.0013879	0.0027759	0.15066	TRUE
NM_133439_60109	NM_133439	173.1/195.61/259.56	223.55/423.66/342.68	195.61	342.68	0.80573	2298.3	2417.2	2.9913	0.99861	0.0013888	0.0027776	0.15066	TRUE
NM_003116_32398	NM_003116	145.77/178.07/322.41	342.46/162.13/317.23	178.07	317.23	0.82958	10940	2165.2	2.9908	0.99861	0.0013915	0.002783	0.15084	TRUE
NM_001511_28779	NM_001511	48.589/94.735/58.779	131.59/132.54/124.8	58.779	131.59	1.1493	698.32	591.94	2.9928	0.99861	0.001393	0.002786	0.15088	TRUE
NM_001243428_21230	NM_001243428	15.184/35.087/6.9837	58.663/48.52/9.4124	15.184	48.52	1.6135	231.69	122.11	3.0167	0.9986	0.0013959	0.0027917	0.15096	TRUE
NM_018216_48995	NM_018216	54.662/31.578/108.83	142.69/42.603/124.45	54.662	124.45	1.1724	1733.5	543.79	2.9928	0.9986	0.0013955	0.002791	0.15096	TRUE
NM_003655_33563	NM_003655	60.736/63.157/34.919	187.09/134.91/12.898	60.736	134.91	1.1385	336.2	615.03	2.9909	0.9986	0.0014007	0.0028014	0.15136	TRUE
NM_005230_36881	NM_005230	57.699/55.262/128.62	147.45/92.307/129.68	57.699	129.68	1.1546	2517.6	579.25	2.9908	0.9986	0.0014026	0.0028053	0.15146	TRUE
NM_002205_30327	NM_002205	81.993/144.73/130.36	225.14/246.15/288.99	130.36	246.15	0.91184	1273.1	1502.7	2.9869	0.99859	0.0014094	0.0028189	0.15207	TRUE
NM_001258379_23034	NM_001258379	45.552/53.508/132.69	271.12/42.603/122.36	53.508	122.36	1.1784	3166.6	530.4	2.9897	0.99859	0.0014107	0.0028213	0.15209	TRUE
NM_001172663_16666	NM_001172663	72.883/116.66/175.17	225.14/145.56/239.49	116.66	225.14	0.94252	2670.1	1319.6	2.9861	0.99859	0.0014138	0.0028276	0.15231	TRUE
NM_001146114_13984	NM_001146114	191.32/228.94/222.31	380.51/272.19/422.51	222.31	380.51	0.77266	502.36	2808.3	2.9852	0.99858	0.0014168	0.0028336	0.15251	TRUE
NM_003596_33439	NM_003596	109.32/195.61/111.16	306/216.57/116.09	111.16	216.57	0.95593	3567.8	1247	2.985	0.99858	0.001419	0.002838	0.15252	TRUE
NM_002574_31160	NM_002574	361.38/325.43/302.63	523.21/294.67/598.21	325.43	523.21	0.68335	906.1	4390.5	2.9848	0.99858	0.0014189	0.0028378	0.15252	TRUE
NM_001105578_9197	NM_001105578	48.589/105.26/43.648	125.25/113.61/44.622	48.589	113.61	1.2086	1618.1	473.9	2.9868	0.99857	0.001428	0.002856	0.15301	TRUE
NM_144706_61536	NM_144706	60.736/42.104/164.7	134.77/42.603/265.64	60.736	134.77	1.1369	5577.7	615.03	2.9851	0.99857	0.0014277	0.0028554	0.15301	TRUE
NM_001201429_19565	NM_001201429	203.47/194.73/327.65	353.56/288.75/654.33	203.47	353.56	0.79418	7749.3	2531.3	2.9833	0.99857	0.0014259	0.0028519	0.15301	TRUE
NM_001161532_14570	NM_001161532	242.94/291.22/214.17	240.99/409.46/429.13	242.94	409.46	0.75071	1579.5	3116.2	2.983	0.99857	0.0014272	0.0028544	0.15301	TRUE
NM_001168379_15985	NM_001168379	100.21/111.4/142.58	266.36/123.08/216.83	111.4	216.83	0.95456	548.76	1250.2	2.9818	0.99857	0.0014338	0.0028677	0.1534	TRUE
NM_178841_66647	NM_178841	221.69/356.13/566.26	564.43/435.5/637.95	356.13	564.43	0.66289	31115	4880.4	2.9816	0.99857	0.0014335	0.0028671	0.1534	TRUE
NM_001195683_18531	NM_001195683	312.79/431.57/274.69	505.77/559.76/292.83	312.79	505.77	0.69152	7780.1	4191.1	2.9808	0.99856	0.0014372	0.0028745	0.15365	TRUE
NM_004330_34938	NM_004330	176.13/152.63/384.1	313.92/164.5/627.14	176.13	313.92	0.83016	21902	2137.7	2.9802	0.99856	0.0014404	0.0028807	0.15386	TRUE
NM_018708_49745	NM_018708	72.883/88.595/139.09	180.74/65.088/216.83	88.595	180.74	1.0204	1398.4	956.27	2.9799	0.99856	0.0014447	0.0028894	0.15421	TRUE
NM_144611_61319	NM_144611	21.258/46.49/19.205	72.932/61.538/2.7888	21.258	61.538	1.4904	320.45	180.68	2.9967	0.99855	0.0014471	0.0028942	0.15423	TRUE
NM_015177_45010	NM_015177	88.067/111.4/25.025	206.11/179.88/18.476	88.067	179.88	1.0221	2259.4	949.62	2.9794	0.99855	0.0014471	0.0028942	0.15423	TRUE
NM_005778_38109	NM_005778	81.993/127.19/193.22	240.99/153.84/242.28	127.19	240.99	0.91667	3201.1	1460	2.9783	0.99855	0.0014498	0.0028996	0.1544	TRUE
NM_000041_62	NM_000041	142.73/210.52/285.17	332.95/363.31/640.04	210.52	363.31	0.78436	5083.9	2634.5	2.9767	0.99854	0.0014568	0.0029136	0.15502	TRUE
NM_145296_62054	NM_145296	33.405/85.963/22.697	85.616/108.87/49.153	33.405	85.616	1.332	1438.5	306.02	2.9846	0.99854	0.0014608	0.0029216	0.15522	TRUE
NM_015093_44840	NM_015093	255.09/410.52/175.76	567.6/426.03/126.54	255.09	426.03	0.73769	15226	3299.7	2.9759	0.99854	0.0014609	0.0029218	0.15522	TRUE
NM_022166_52969	NM_022166	54.662/53.508/48.886	122.08/56.804/153.39	53.508	122.08	1.1751	11.347	530.4	2.9775	0.99853	0.0014676	0.0029353	0.15528	TRUE
NM_194454_68015	NM_194454	36.441/60.525/89.624	206.11/78.106/134.21	60.525	134.21	1.136	713.39	612.53	2.9774	0.99854	0.0014643	0.0029285	0.15528	TRUE
NM_030808_55666	NM_030808	51.625/93.858/72.165	153.79/181.06/66.932	72.165	153.79	1.0811	446.22	752.34	2.9759	0.99853	0.0014668	0.0029335	0.15528	TRUE
NM_001136218_11804	NM_001136218	91.104/150.87/58.779	198.18/184.61/59.263	91.104	184.61	1.011	2308.7	988.03	2.9749	0.99853	0.0014681	0.0029363	0.15528	TRUE
NM_018478_49526	NM_018478	91.104/157.01/86.132	256.85/184.61/103.19	91.104	184.61	1.011	2184.5	988.03	2.9749	0.99853	0.0014681	0.0029363	0.15528	TRUE
NM_001040874_6559	NM_001040874	261.16/365.78/251.41	434.42/450.88/251.69	261.16	434.42	0.73194	5520	3392	2.9748	0.99853	0.0014658	0.0029316	0.15528	TRUE
NM_020142_50553	NM_020142	148.8/237.71/80.313	275.87/273.37/108.42	148.8	273.37	0.87306	6298.1	1754.5	2.9739	0.99853	0.0014706	0.0029411	0.15542	TRUE
NM_024665_54439	NM_024665	69.846/56.139/156.55	152.21/86.39/149.9	69.846	149.9	1.0908	3852.8	724.16	2.9749	0.99853	0.0014725	0.0029451	0.15551	TRUE
NM_001284290_26331	NM_001284290	54.662/121.05/68.673	183.92/147.93/55.777	68.673	147.93	1.0959	1469.8	709.96	2.9745	0.99853	0.0014749	0.0029498	0.15565	TRUE
NM_001855_29513	NM_001855	78.957/219.29/75.657	164.89/204.73/67.978	78.957	164.89	1.0529	9852.7	835.77	2.9725	0.99852	0.0014818	0.0029636	0.15611	TRUE
NM_177458_66048	NM_177458	118.43/138.59/153.64	293.31/257.99/125.5	138.59	257.99	0.89164	316.41	1614.4	2.9715	0.99852	0.0014824	0.0029648	0.15611	TRUE
NM_001012413_4481	NM_001012413	1697.6/1914/1681.9	1319.1/2337.3/2217.1	1697.6	2217.1	0.38503	23543	30576	2.9713	0.99852	0.0014827	0.0029653	0.15611	TRUE
NM_033452_58555	NM_033452	106.29/91.226/176.92	225.14/89.94/208.47	106.29	208.47	0.96523	2607.9	1183.3	2.9704	0.99851	0.0014887	0.0029773	0.15662	TRUE
NM_001135570_11415	NM_001135570	63.773/74.56/147.82	169.65/53.254/157.57	74.56	157.57	1.0694	2741.8	781.61	2.9692	0.9985	0.0014988	0.0029975	0.15757	TRUE
NM_014982_44602	NM_014982	197.39/298.24/169.35	344.05/358.58/280.98	197.39	344.05	0.79845	5478.2	2443	2.9671	0.9985	0.001503	0.0030059	0.15789	TRUE
NM_001142627_12416	NM_001142627	21.258/19.298/68.673	82.445/44.97/61.355	21.258	61.355	1.4862	1126	180.68	2.983	0.99849	0.0015132	0.0030263	0.15879	TRUE
NM_133491_60196	NM_133491	81.993/77.191/139.67	169.65/67.455/247.16	81.993	169.65	1.0399	1675.1	873.48	2.9658	0.99849	0.0015138	0.0030276	0.15879	TRUE
NM_006868_40460	NM_006868	36.441/89.472/19.787	130.01/91.123/16.036	36.441	91.123	1.2989	1544.8	338.72	2.9711	0.99848	0.0015197	0.0030394	0.15929	TRUE
NM_005189_36790	NM_005189	72.883/77.191/249.67	161.72/72.189/168.73	77.191	161.72	1.0573	14883	813.96	2.9627	0.99847	0.0015298	0.0030595	0.16022	TRUE
NM_138771_60811	NM_138771	85.03/157.89/91.37	260.02/184.61/99.004	91.37	184.61	1.0068	2232.6	991.41	2.9614	0.99847	0.0015342	0.0030684	0.16057	TRUE
NM_004669_35666	NM_004669	85.03/80.7/237.45	174.4/69.822/238.1	85.03	174.4	1.0278	11625	911.43	2.9603	0.99846	0.0015403	0.0030806	0.16096	TRUE
NM_030958_55825	NM_030958	85.03/42.982/175.76	174.4/43.787/284.46	85.03	174.4	1.0278	4999.7	911.43	2.9603	0.99846	0.0015403	0.0030806	0.16096	TRUE
NM_001159710_14322	NM_001159710	255.09/131.58/317.18	79.274/85.206/254.48	255.09	85.206	-1.5708	9555.2	3299.7	2.9583	0.0015465	0.99845	0.003093	0.16149	FALSE
NM_001177387_17039	NM_001177387	191.32/181.58/72.165	42.808/158.58/42.878	181.58	42.878	-2.0569	6032.8	2215.3	2.958	0.0015482	0.99845	0.0030964	0.16155	FALSE
NM_020764_51337	NM_020764	57.699/85.086/139.67	174.4/76.922/185.11	85.086	174.4	1.0268	1865	912.13	2.9574	0.99844	0.0015552	0.0031105	0.16216	TRUE
NM_016020_46311	NM_016020	54.662/20.175/185.65	123.67/49.704/201.84	54.662	123.67	1.1633	9173.6	543.79	2.9591	0.99844	0.0015574	0.0031149	0.16227	TRUE
NM_003695_33643	NM_003695	24.294/64.034/12.221	82.445/67.455/3.8347	24.294	67.455	1.4363	862.49	211.1	2.9706	0.99844	0.0015597	0.0031195	0.16228	TRUE
NM_175623_65692	NM_175623	312.79/500.87/251.41	524.79/504.14/288.65	312.79	504.14	0.68688	19570	4191.1	2.9557	0.99844	0.0015599	0.0031197	0.16228	TRUE
NM_178454_66415	NM_178454	118.43/94.735/173.43	226.72/128.99/230.78	118.43	226.72	0.93106	1793	1343.1	2.9548	0.99843	0.0015652	0.0031304	0.16271	TRUE
NM_001286517_26795	NM_001286517	285.46/358.76/407.38	566.01/307.69/612.5	358.76	566.01	0.65633	3868.7	4922.7	2.9539	0.99843	0.001569	0.003138	0.16299	TRUE
NM_001130689_10805	NM_001130689	33.405/48.245/3.4919	95.128/85.206/0.34861	33.405	85.206	1.3252	557.5	306.02	2.9612	0.99842	0.0015765	0.003153	0.16326	TRUE
NM_002338_30630	NM_002338	33.405/75.437/22.115	110.98/85.206/16.384	33.405	85.206	1.3252	947.08	306.02	2.9612	0.99842	0.0015765	0.003153	0.16326	TRUE
NM_001195059_18268	NM_001195059	33.405/113.16/11.64	110.98/85.206/7.6693	33.405	85.206	1.3252	3417	306.02	2.9612	0.99842	0.0015765	0.003153	0.16326	TRUE
NM_015488_45591	NM_015488	115.4/204.38/86.714	221.97/234.32/59.612	115.4	221.97	0.93776	4370.4	1302.8	2.9524	0.99842	0.0015774	0.0031549	0.16326	TRUE
NM_012317_41916	NM_012317	145.77/182.45/105.34	267.95/236.68/276.1	145.77	267.95	0.87379	1490.2	1712.7	2.9523	0.99842	0.0015774	0.0031549	0.16326	TRUE
NM_001037343_5967	NM_001037343	273.31/456.13/314.27	226.72/510.05/505.83	314.27	505.83	0.68492	10901	4214.4	2.9508	0.99842	0.0015848	0.0031695	0.16389	TRUE
NM_199141_68904	NM_199141	51.625/63.157/85.55	171.23/89.94/138.05	63.157	138.05	1.1159	317.22	643.77	2.9517	0.99841	0.0015905	0.003181	0.164	TRUE
NM_014982_44600	NM_014982	94.141/72.805/184.49	188.67/75.739/248.56	94.141	188.67	0.99537	4308.8	1026.7	2.9503	0.99841	0.0015902	0.0031803	0.164	TRUE
NM_001025604_5426	NM_001025604	94.141/66.665/277.02	188.67/98.224/294.22	94.141	188.67	0.99537	17100	1026.7	2.9503	0.99841	0.0015902	0.0031803	0.164	TRUE
NM_005165_36734	NM_005165	94.141/90.349/164.12	188.67/120.71/218.58	94.141	188.67	0.99537	2455.5	1026.7	2.9503	0.99841	0.0015902	0.0031803	0.164	TRUE
NM_032960_57882	NM_032960	154.88/96.489/307.86	315.51/105.32/281.32	154.88	281.32	0.85695	13407	1838.7	2.9489	0.99841	0.0015949	0.0031897	0.16427	TRUE
NM_004632_35593	NM_004632	209.54/325.43/528.43	569.19/400/520.82	325.43	520.82	0.67676	27320	4390.5	2.9487	0.9984	0.0015955	0.003191	0.16427	TRUE
NM_001991_29832	NM_001991	242.94/203.5/362.57	437.59/216.57/407.52	242.94	407.52	0.74386	7933	3116.2	2.9482	0.9984	0.0015982	0.0031965	0.16443	TRUE
NM_145665_62145	NM_145665	473.74/457.89/653.56	905.31/463.9/717.08	473.74	717.08	0.59701	16293	6821.9	2.9462	0.99839	0.0016084	0.0032167	0.16527	TRUE
NM_001286648_26901	NM_001286648	528.4/334.2/722.23	832.37/360.94/787.85	528.4	787.85	0.57539	37641	7755.1	2.9462	0.99839	0.0016087	0.0032175	0.16527	TRUE
NM_015136_44916	NM_015136	91.104/72.805/156.55	223.55/81.656/183.72	91.104	183.72	1.004	2309.1	988.03	2.9463	0.99839	0.0016109	0.0032218	0.16537	TRUE
NM_001184780_17399	NM_001184780	133.62/204.38/165.28	296.48/231.95/297.36	165.28	296.48	0.83919	1265.7	1984.2	2.9454	0.99839	0.0016126	0.0032253	0.16543	TRUE
NM_001193466_18081	NM_001193466	57.699/29.824/41.32	122.08/22.485/99.701	41.32	99.701	1.2507	200.22	392.21	2.9479	0.99837	0.0016299	0.0032598	0.16664	TRUE
NM_013410_42636	NM_013410	106.29/64.911/40.156	161.72/140.83/20.219	64.911	140.83	1.1055	1162.4	664.71	2.9445	0.99837	0.0016268	0.0032536	0.16664	TRUE
NM_001048241_6917	NM_001048241	81.993/85.086/94.862	158.55/173.96/180.23	85.086	173.96	1.0232	52.567	912.13	2.9428	0.99837	0.0016302	0.0032604	0.16664	TRUE
NM_001024957_5328	NM_001024957	115.4/167.54/254.91	299.65/143.19/325.95	167.54	299.65	0.83501	5175.7	2016	2.9424	0.99837	0.0016285	0.003257	0.16664	TRUE
NM_001127_9899	NM_001127	236.87/240.35/395.74	206.11/403.55/611.11	240.35	403.55	0.7452	12080	3077.2	2.942	0.99837	0.0016304	0.0032608	0.16664	TRUE
NM_004316_34918	NM_004316	57.699/62.279/81.477	136.35/39.053/214.04	62.279	136.35	1.1181	194.75	633.33	2.9433	0.99837	0.0016345	0.003269	0.16688	TRUE
NM_148961_62437	NM_148961	124.51/214.91/54.124	332.95/235.5/37.649	124.51	235.5	0.91406	6563	1424	2.9413	0.99836	0.0016352	0.0032705	0.16688	TRUE
NM_001005353_3539	NM_001005353	81.993/111.4/135.02	239.41/215.38/84.711	111.4	215.38	0.94493	711.29	1250.2	2.9408	0.99836	0.0016381	0.0032761	0.16705	TRUE
NM_024643_54389	NM_024643	197.39/194.73/284	358.32/236.68/342.68	197.39	342.68	0.79271	3754.4	2443	2.9394	0.99836	0.001644	0.0032881	0.16754	TRUE
NM_020689_51188	NM_020689	176.13/143.86/295.06	404.3/139.64/312	176.13	312	0.82133	7592.8	2137.7	2.9386	0.99835	0.0016484	0.0032968	0.16786	TRUE
NM_004399_35082	NM_004399	42.515/79.823/33.755	149.03/101.77/16.036	42.515	101.77	1.2399	734.31	405.48	2.9429	0.99835	0.0016548	0.0033096	0.16814	TRUE
NM_014246_43113	NM_014246	154.88/253.5/207.77	481.98/357.39/200.45	207.77	357.39	0.77966	2444.6	2594.2	2.9378	0.99835	0.001653	0.0033061	0.16814	TRUE
NM_021127_52003	NM_021127	78.957/162.28/194.96	291.73/233.13/361.5	162.28	291.73	0.84223	4005.3	1942	2.9375	0.99835	0.0016547	0.0033093	0.16814	TRUE
NM_032402_56994	NM_032402	12.147/56.139/25.025	74.517/68.638/7.3207	25.025	68.638	1.42	566.97	218.52	2.9504	0.99834	0.0016621	0.0033241	0.16833	TRUE
NM_001037806_6029	NM_001037806	57.699/19.298/67.509	128.42/9.4674/152.34	57.699	128.42	1.1407	785.44	579.25	2.9386	0.99834	0.0016623	0.0033247	0.16833	TRUE
NM_001193515_18131	NM_001193515	54.662/72.805/162.95	153.79/86.39/185.46	72.805	153.79	1.0685	4227.9	760.15	2.9374	0.99834	0.001662	0.0033239	0.16833	TRUE
NM_001031738_5625	NM_001031738	69.846/106.14/117.56	215.62/93.49/207.07	106.14	207.07	0.95761	723.77	1181.4	2.9366	0.99834	0.0016608	0.0033216	0.16833	TRUE
NM_014239_43098	NM_014239	100.21/132.45/258.98	101.47/247.34/405.08	132.45	247.34	0.89595	8524	1531	2.9361	0.99834	0.0016626	0.0033253	0.16833	TRUE
NM_001195087_18282	NM_001195087	115.4/109.65/202.53	312.34/163.31/221.36	115.4	221.36	0.93386	3812.3	1302.8	2.9358	0.99834	0.0016648	0.0033295	0.16838	TRUE
NM_001167930_15839	NM_001167930	103.25/94.735/207.77	296.48/121.89/202.54	103.25	202.54	0.96525	5497.9	1143.8	2.9357	0.99833	0.0016656	0.0033312	0.16838	TRUE
NM_001193328_18004	NM_001193328	185.24/300.87/135.6	325.02/369.23/107.37	185.24	325.02	0.80777	7917	2267.8	2.9352	0.99833	0.0016668	0.0033336	0.16838	TRUE
NM_012479_42259	NM_012479	69.846/51.753/90.788	171.23/63.905/148.85	69.846	148.85	1.0808	382.96	724.16	2.936	0.99833	0.0016702	0.0033405	0.16861	TRUE
NM_001134707_11170	NM_001134707	45.552/115.79/60.525	133.18/145.56/75.299	60.525	133.18	1.1249	1639	612.54	2.9356	0.99832	0.0016767	0.0033533	0.16889	TRUE
NM_004438_35171	NM_004438	72.883/92.98/40.156	179.16/153.84/45.667	72.883	153.84	1.0675	737.47	761.1	2.9347	0.99832	0.0016764	0.0033528	0.16889	TRUE
NM_016734_47457	NM_016734	115.4/224.56/104.17	283.8/221.3/137	115.4	221.3	0.93344	6020.8	1302.8	2.934	0.99833	0.0016744	0.0033489	0.16889	TRUE
NM_001080508_7647	NM_001080508	151.84/157.01/283.42	283.8/119.53/439.24	157.01	283.8	0.84989	8002.8	1868.5	2.9331	0.99832	0.0016782	0.0033563	0.1689	TRUE
NM_001277140_24396	NM_001277140	42.515/133.33/114.65	220.38/220.12/54.731	114.65	220.12	0.93505	2776.2	1293	2.9331	0.99832	0.0016792	0.0033584	0.1689	TRUE
NM_001252499_21801	NM_001252499	72.883/49.122/103.59	153.79/52.071/225.2	72.883	153.79	1.067	753.81	761.1	2.9327	0.99831	0.001687	0.0033739	0.16895	TRUE
NM_138612_60699	NM_138612	72.883/54.385/265.96	153.79/75.739/296.31	72.883	153.79	1.067	18811	761.1	2.9327	0.99831	0.001687	0.0033739	0.16895	TRUE
NM_022842_53478	NM_022842	242.94/435.08/243.27	407.47/407.1/252.04	243.27	407.1	0.74046	18396	3121.1	2.9326	0.99832	0.0016809	0.0033619	0.16895	TRUE
NM_018173_48913	NM_018173	133.62/230.7/103.01	248.92/328.99/55.777	133.62	248.92	0.89258	5180.5	1546.8	2.9317	0.99831	0.0016862	0.0033723	0.16895	TRUE
NM_020066_50494	NM_020066	133.62/114.91/276.44	248.92/102.96/345.82	133.62	248.92	0.89258	10374	1546.8	2.9317	0.99831	0.0016862	0.0033723	0.16895	TRUE
NM_001190730_17751	NM_001190730	151.84/144.73/223.48	459.79/195.26/276.1	151.84	276.1	0.85837	2591.3	1796.5	2.9316	0.99831	0.0016866	0.0033732	0.16895	TRUE
NM_017629_47839	NM_017629	57.699/49.122/76.239	136.35/47.337/128.29	57.699	128.29	1.1392	208.65	579.25	2.9329	0.99831	0.001693	0.0033861	0.16944	TRUE
NM_021117_51991	NM_021117	72.883/69.297/103.01	155.38/72.189/153.74	72.883	153.74	1.0665	460.24	761.1	2.9307	0.9983	0.001698	0.003396	0.16981	TRUE
NM_016369_46968	NM_016369	97.177/102.63/150.15	201.36/173.96/209.16	102.63	201.36	0.96546	1143.9	1135.8	2.9294	0.9983	0.0016999	0.0033998	0.16984	TRUE
NM_001177315_17028	NM_001177315	154.88/211.4/148.99	458.2/280.47/146.41	154.88	280.47	0.85258	1614.8	1838.7	2.929	0.9983	0.0017007	0.0034014	0.16984	TRUE
NM_001128826_10431	NM_001128826	48.589/75.437/28.517	118.91/112.43/10.807	48.589	112.43	1.1937	561.86	473.9	2.9324	0.9983	0.0017035	0.003407	0.17	TRUE
NM_001136032_11678	NM_001136032	48.589/50.876/85.55	118.91/94.674/116.43	50.876	116.43	1.1787	603.77	500.06	2.9317	0.99829	0.0017052	0.0034103	0.17004	TRUE
NM_020928_51672	NM_020928	78.957/216.66/144.33	264.77/306.51/158.62	144.33	264.77	0.87087	4752.8	1692.9	2.9273	0.99829	0.00171	0.00342	0.1704	TRUE
NM_001171941_16479	NM_001171941	130.58/99.998/310.77	244.16/68.638/574.5	130.58	244.16	0.89778	16702	1505.7	2.9271	0.99829	0.0017114	0.0034227	0.17041	TRUE
NM_001164638_15131	NM_001164638	78.957/95.612/179.83	190.26/115.98/317.58	95.612	190.26	0.98524	3685.1	1045.5	2.9271	0.99829	0.0017131	0.0034263	0.17047	TRUE
NM_024789_54679	NM_024789	75.92/134.21/86.132	202.94/175.15/52.639	86.132	175.15	1.0155	1207.8	925.26	2.9263	0.99828	0.0017188	0.0034376	0.17091	TRUE
NM_199044_68857	NM_199044	151.84/218.42/137.93	404.3/275.74/125.5	151.84	275.74	0.8565	2313	1796.5	2.9231	0.99827	0.0017331	0.0034662	0.17221	TRUE
NM_173824_65356	NM_173824	36.441/134.21/31.427	90.372/139.64/23.705	36.441	90.372	1.2871	4791.7	338.72	2.9303	0.99827	0.0017344	0.0034688	0.17222	TRUE
NM_052917_58898	NM_052917	45.552/94.735/179.83	188.67/104.14/313.75	94.735	188.67	0.98639	4830.1	1034.2	2.9209	0.99825	0.0017477	0.0034954	0.1734	TRUE
NM_032525_57224	NM_032525	203.47/160.52/263.63	350.39/143.19/605.18	203.47	350.39	0.78122	2732.2	2531.3	2.9202	0.99825	0.0017488	0.0034976	0.1734	TRUE
NM_001145306_13423	NM_001145306	160.95/184.21/143.75	342.46/188.16/288.99	160.95	288.99	0.84048	418.39	1923.4	2.9196	0.99825	0.0017527	0.0035054	0.17367	TRUE
NM_001126_9831	NM_001126	60.736/40.35/137.93	133.18/56.804/141.19	60.736	133.18	1.12	3187.1	615.03	2.9212	0.99824	0.0017562	0.0035124	0.17389	TRUE
NM_024755_54600	NM_024755	42.515/57.016/101.85	126.84/37.869/144.67	57.016	126.84	1.1398	1110	571.25	2.9213	0.99824	0.0017578	0.0035156	0.17392	TRUE
NM_001277058_24366	NM_001277058	288.5/430.69/235.7	531.13/468.63/206.37	288.5	468.63	0.698	11504	3811.9	2.9177	0.99824	0.0017633	0.0035265	0.17434	TRUE
NM_003013_32145	NM_003013	97.177/124.56/342.78	234.65/164.5/339.54	124.56	234.65	0.90828	24186	1424.7	2.9167	0.99823	0.0017697	0.0035394	0.17485	TRUE
NM_001243279_21180	NM_001243279	51.625/69.297/157.13	147.45/50.887/231.82	69.297	147.45	1.0784	4013.8	717.5	2.9176	0.99823	0.0017721	0.0035442	0.17497	TRUE
NM_001289113_27690	NM_001289113	157.91/107.02/86.714	207.7/86.39/211.6	107.02	207.7	0.95018	1501.4	1192.8	2.9152	0.99822	0.001779	0.0035579	0.17552	TRUE
NM_015198_45053	NM_015198	18.221/18.421/29.681	79.274/8.2839/54.731	18.421	54.731	1.5209	63.415	152.92	2.9363	0.99822	0.0017821	0.0035643	0.17571	TRUE
NM_177533_66073	NM_177533	27.331/42.982/105.34	179.16/47.337/102.14	42.982	102.14	1.2297	2066.6	410.68	2.9193	0.99822	0.0017845	0.0035691	0.17582	TRUE
NM_018254_49077	NM_018254	142.73/185.96/332.31	325.02/166.86/427.74	185.96	325.02	0.80223	11643	2278.1	2.9135	0.99821	0.0017868	0.0035737	0.17592	TRUE
NM_013376_42577	NM_013376	203.47/184.21/398.65	363.07/215.38/350	203.47	350	0.77962	19235	2531.3	2.9125	0.99821	0.0017928	0.0035856	0.17638	TRUE
NM_012214_41698	NM_012214	176.13/86.84/233.95	310.75/119.53/335.36	176.13	310.75	0.81556	5658.3	2137.7	2.9116	0.9982	0.0017979	0.0035958	0.17676	TRUE
NM_001144072_12883	NM_001144072	54.662/56.139/169.94	204.53/67.455/125.15	56.139	125.15	1.1426	6476	560.99	2.9136	0.9982	0.0018023	0.0036046	0.17701	TRUE
NM_004870_36090	NM_004870	57.699/137.72/22.115	141.11/127.81/10.807	57.699	127.81	1.1338	3834.5	579.25	2.9131	0.9982	0.0018044	0.0036088	0.17701	TRUE
NM_000465_1089	NM_000465	60.736/85.963/115.81	174.4/147.93/212.65	85.963	174.4	1.0122	763.72	923.14	2.9108	0.99819	0.0018068	0.0036135	0.17701	TRUE
NM_001198546_18691	NM_001198546	361.38/378.94/452.19	589.8/407.1/685.36	378.94	589.8	0.63689	2837.4	5249.1	2.9104	0.99819	0.0018051	0.0036101	0.17701	TRUE
NM_002080_30024	NM_002080	188.28/196.49/62.853	328.19/330.17/48.456	188.28	328.19	0.7984	7899.7	2311.4	2.9102	0.99819	0.0018063	0.0036127	0.17701	TRUE
NM_002969_32035	NM_002969	51.625/33.333/94.862	117.33/40.236/174.65	51.625	117.33	1.1689	1102	508.67	2.913	0.99819	0.0018097	0.0036193	0.17717	TRUE
NM_001009609_4130	NM_001009609	373.53/442.97/922.43	673.83/444.97/1297.9	442.97	673.83	0.60405	117350	6304.8	2.9074	0.99818	0.0018223	0.0036446	0.17816	TRUE
NM_152324_62636	NM_152324	312.79/281.57/580.81	501.01/263.9/803.88	312.79	501.01	0.67792	36405	4191.1	2.9074	0.99818	0.0018224	0.0036447	0.17816	TRUE
NM_032776_57556	NM_032776	85.03/135.08/80.895	172.82/149.11/208.81	85.03	172.82	1.0147	1261.3	911.43	2.9078	0.99818	0.0018243	0.0036485	0.17822	TRUE
NM_002699_31420	NM_002699	33.405/43.859/66.927	120.5/44.97/103.54	43.859	103.54	1.2205	320.72	420.48	2.9103	0.99816	0.0018354	0.0036707	0.17898	TRUE
NM_173821_65351	NM_173821	94.141/120.17/100.1	196.6/207.1/132.82	100.1	196.6	0.9668	219.22	1103.1	2.9055	0.99816	0.0018359	0.0036717	0.17898	TRUE
NM_001004469_2977	NM_001004469	176.13/323.68/208.93	144.28/357.39/394.27	208.93	357.39	0.77164	7121.3	2611.2	2.9054	0.99817	0.0018341	0.0036682	0.17898	TRUE
NM_001142553_12352	NM_001142553	63.773/42.982/194.96	137.94/35.503/191.38	63.773	137.94	1.101	8821.4	651.11	2.9065	0.99816	0.0018392	0.0036784	0.17906	TRUE
NM_001256530_22344	NM_001256530	221.69/322.8/257.23	424.91/285.2/440.99	257.23	424.91	0.72187	2781.3	3332.2	2.9047	0.99816	0.001838	0.0036761	0.17906	TRUE
NM_175040_65591	NM_175040	72.883/33.333/151.31	223.55/28.402/153.04	72.883	153.04	1.06	3857.8	761.1	2.9054	0.99816	0.0018414	0.0036828	0.17914	TRUE
NM_152832_63596	NM_152832	88.067/57.016/163.54	177.57/59.171/201.84	88.067	177.57	1.0036	3329.8	949.62	2.9046	0.99816	0.0018428	0.0036856	0.17916	TRUE
NM_001271145_23779	NM_001271145	218.65/330.69/94.28	371/444.97/91.335	218.65	371	0.76011	14011	2754.1	2.9031	0.99815	0.0018477	0.0036955	0.17951	TRUE
NM_001198690_18760	NM_001198690	157.91/166.66/107.67	283.8/368.04/38.347	157.91	283.8	0.84171	1300.7	1881	2.9026	0.99815	0.0018507	0.0037014	0.17967	TRUE
NM_001168474_16024	NM_001168474	51.625/52.63/35.5	123.67/117.16/42.878	51.625	117.16	1.1669	130.51	508.67	2.9057	0.99815	0.0018529	0.0037058	0.17976	TRUE
NM_005030_36443	NM_005030	85.03/148.24/249.67	269.53/151.48/370.22	148.24	269.53	0.85813	7141.4	1746.8	2.902	0.99815	0.0018543	0.0037087	0.17978	TRUE
NM_198316_68272	NM_198316	91.104/123.68/93.116	185.5/195.26/81.922	93.116	185.5	0.98667	469.15	1013.6	2.9018	0.99814	0.0018584	0.0037169	0.18002	TRUE
NM_004941_36226	NM_004941	255.09/216.66/456.27	421.74/304.14/613.55	255.09	421.74	0.7231	20975	3299.7	2.9011	0.99814	0.0018594	0.0037189	0.18002	TRUE
NM_024320_54011	NM_024320	103.25/80.7/183.32	201.36/82.839/259.01	103.25	201.36	0.95683	3460	1143.8	2.9007	0.99814	0.0018636	0.0037272	0.1803	TRUE
NM_015141_44932	NM_015141	112.36/171.05/72.165	315.51/215.38/95.867	112.36	215.38	0.93266	2530	1262.8	2.8991	0.99813	0.0018728	0.0037457	0.18107	TRUE
NM_001145290_13400	NM_001145290	81.993/107.89/57.034	172.82/158.58/167.68	81.993	167.68	1.0232	646.88	873.48	2.8992	0.99812	0.0018756	0.0037511	0.18108	TRUE
NM_152554_63119	NM_152554	148.8/172.8/400.98	147.45/305.32/488.4	172.8	305.32	0.8176	26321	2090.4	2.8984	0.99812	0.0018753	0.0037505	0.18108	TRUE
NM_152683_63369	NM_152683	24.294/86.84/9.8936	66.59/75.739/3.1375	24.294	66.59	1.418	2059.7	211.1	2.9111	0.99811	0.0018903	0.0037806	0.18216	TRUE
NM_020442_50982	NM_020442	69.846/42.104/106.5	172.82/22.485/147.81	69.846	147.81	1.0707	1056.6	724.16	2.8971	0.99811	0.0018918	0.0037837	0.18216	TRUE
NM_001950_29736	NM_001950	170.06/164.03/388.76	301.24/127.81/635.51	170.06	301.24	0.82119	23933	2051.6	2.8962	0.99811	0.001889	0.0037779	0.18216	TRUE
NM_153372_64055	NM_153372	154.88/163.15/112.9	279.04/297.04/103.88	154.88	279.04	0.84525	915.14	1838.7	2.8957	0.99811	0.0018919	0.0037839	0.18216	TRUE
NM_015631_45797	NM_015631	103.25/169.29/15.131	342.46/201.18/9.0637	103.25	201.18	0.95559	6063.4	1143.8	2.8956	0.99811	0.0018944	0.0037888	0.18216	TRUE
NM_000257_572	NM_000257	154.88/270.17/193.22	334.54/336.09/158.27	193.22	334.54	0.7888	3695.9	2382.6	2.8952	0.99811	0.0018946	0.0037893	0.18216	TRUE
NM_001100119_8723	NM_001100119	60.736/137.72/44.812	171.23/132.54/23.008	60.736	132.54	1.1131	3089.8	615.03	2.8955	0.99809	0.0019065	0.003813	0.18318	TRUE
NM_138374_60446	NM_138374	30.368/51.753/136.18	60.248/117.16/220.67	51.753	117.16	1.1634	3792.8	510.14	2.8958	0.99809	0.0019119	0.0038239	0.18358	TRUE
NM_001195220_18350	NM_001195220	3.0368/7.8946/66.927	30.124/18.935/46.016	7.8946	30.124	1.807	1754.2	57.09	2.942	0.99809	0.0019136	0.0038272	0.18361	TRUE
NM_080840_59740	NM_080840	252.05/305.26/225.81	416.98/417.75/200.45	252.05	416.98	0.72399	1759.7	3253.7	2.8914	0.99808	0.0019179	0.0038357	0.18389	TRUE
NM_002383_30716	NM_002383	21.258/48.245/4.0738	84.03/60.354/2.7888	21.258	60.354	1.4629	511.79	180.68	2.9086	0.99808	0.0019246	0.0038492	0.18428	TRUE
NM_001260475_23121	NM_001260475	242.94/224.56/506.9	404.3/255.62/531.97	242.94	404.3	0.73243	35006	3116.2	2.8904	0.99808	0.0019236	0.0038472	0.18428	TRUE
NM_001278608_24977	NM_001278608	33.405/58.771/37.828	142.69/92.307/26.145	37.828	92.307	1.2649	229.07	353.81	2.8963	0.99807	0.0019309	0.0038617	0.18476	TRUE
NM_003358_32911	NM_003358	151.84/82.454/301.46	274.29/115.98/375.45	151.84	274.29	0.84892	13601	1796.5	2.8889	0.99807	0.0019333	0.0038667	0.18487	TRUE
NM_001040715_6552	NM_001040715	57.699/70.174/154.81	198.18/63.905/148.16	70.174	148.16	1.0674	3659.1	728.13	2.89	0.99806	0.0019352	0.0038705	0.18492	TRUE
NM_001035516_5876	NM_001035516	54.662/42.104/138.51	122.08/29.586/236.01	54.662	122.08	1.1448	3594.1	543.79	2.8911	0.99806	0.0019378	0.0038755	0.18504	TRUE
NM_006045_38682	NM_006045	191.32/108.77/65.763	382.1/209.47/58.914	108.77	209.47	0.93911	4331.9	1215.7	2.888	0.99806	0.0019402	0.0038804	0.18514	TRUE
NM_001015892_4919	NM_001015892	130.58/211.4/67.509	253.68/242.6/86.803	130.58	242.6	0.88856	5254.8	1505.7	2.8869	0.99805	0.0019463	0.0038927	0.18547	TRUE
NM_001190946_17849	NM_001190946	130.58/164.03/80.313	323.44/242.6/123.41	130.58	242.6	0.88856	1822.9	1505.7	2.8869	0.99805	0.0019463	0.0038927	0.18547	TRUE
NM_133342_60066	NM_133342	24.294/35.087/30.263	110.98/78.106/4.1833	30.263	78.106	1.3393	29.448	272.72	2.8971	0.99805	0.0019483	0.0038966	0.18553	TRUE
NM_152665_63336	NM_152665	103.25/27.192/18.041	229.89/55.621/72.161	27.192	72.161	1.3758	2934.3	240.73	2.8983	0.99805	0.0019537	0.0039075	0.18554	TRUE
NM_000612_1406	NM_000612	97.177/73.683/9.3116	206.11/153.84/3.8347	73.683	153.84	1.052	2347.8	770.87	2.8872	0.99805	0.0019511	0.0039023	0.18554	TRUE
NM_001008737_4058	NM_001008737	57.699/82.454/84.968	168.06/88.757/201.84	82.454	168.06	1.0185	309.57	879.22	2.887	0.99805	0.0019497	0.0038993	0.18554	TRUE
NM_033504_58588	NM_033504	121.47/169.29/209.51	299.65/138.46/371.61	169.29	299.65	0.82007	1952.2	2040.8	2.8857	0.99805	0.001953	0.0039061	0.18554	TRUE
NM_003367_32931	NM_003367	33.405/23.684/132.69	84.03/17.751/100.4	33.405	84.03	1.3054	4976.1	306.02	2.894	0.99804	0.001957	0.003914	0.18573	TRUE
NM_002155_30203	NM_002155	33.405/59.648/3.4919	95.128/84.023/5.5777	33.405	84.023	1.3052	791.74	306.02	2.8936	0.99804	0.0019596	0.0039192	0.18585	TRUE
NM_001110215_9264	NM_001110215	63.773/73.683/165.86	153.79/85.206/155.83	73.683	153.79	1.0515	4297.7	770.87	2.8853	0.99804	0.0019632	0.0039263	0.18606	TRUE
NM_014643_43877	NM_014643	15.184/64.911/9.8936	52.321/47.337/0.69721	15.184	47.337	1.5786	1250.4	122.11	2.9096	0.99802	0.0019767	0.0039535	0.18678	TRUE
NM_033544_58634	NM_033544	69.846/66.665/298.55	147.45/42.603/249.95	69.846	147.45	1.0672	26159	724.16	2.8838	0.99803	0.001974	0.003948	0.18678	TRUE
NM_032171_56612	NM_032171	103.25/214.03/112.9	215.62/247.34/137.35	112.9	215.62	0.92739	5160	1269.9	2.8825	0.99803	0.0019742	0.0039484	0.18678	TRUE
NM_001256024_22020	NM_001256024	69.846/102.63/145.49	199.77/112.43/200.8	102.63	199.77	0.95411	1456	1135.8	2.8824	0.99802	0.0019757	0.0039514	0.18678	TRUE
NM_005342_37148	NM_005342	361.38/348.24/730.38	564.43/370.41/878.14	361.38	564.43	0.64185	68167	4964.8	2.8817	0.99802	0.0019775	0.0039549	0.18678	TRUE
NM_004828_35999	NM_004828	151.84/260.52/261.89	467.72/295.86/428.09	260.52	428.09	0.71435	5906.7	3382.2	2.8813	0.99802	0.0019802	0.0039603	0.18691	TRUE
NM_001683_29098	NM_001683	12.147/10.526/38.992	77.688/13.018/40.438	12.147	40.438	1.6562	361.65	94.195	2.915	0.99801	0.001988	0.003976	0.18714	TRUE
NM_024309_53985	NM_024309	36.441/32.455/77.403	125.25/24.852/89.592	36.441	89.592	1.2747	846.85	338.72	2.8879	0.99801	0.0019864	0.0039727	0.18714	TRUE
NM_198504_68465	NM_198504	81.993/46.49/43.648	179.16/107.69/26.145	46.49	107.69	1.1945	634.27	450.09	2.8848	0.99801	0.0019867	0.0039735	0.18714	TRUE
NM_006588_39853	NM_006588	112.36/159.65/332.31	285.39/142.01/388	159.65	285.39	0.83408	16024	1905.2	2.8807	0.99802	0.001984	0.003968	0.18714	TRUE
NM_022735_53310	NM_022735	39.478/33.333/109.99	95.128/37.869/186.16	39.478	95.128	1.2478	2505.1	371.88	2.8858	0.99801	0.0019927	0.0039854	0.18733	TRUE
NM_016329_46888	NM_016329	39.478/71.051/29.681	95.128/102.96/34.512	39.478	95.128	1.2478	546.42	371.88	2.8858	0.99801	0.0019927	0.0039854	0.18733	TRUE
NM_024014_53732	NM_024014	42.515/114.03/18.041	123.67/100.59/8.3665	42.515	100.59	1.2232	2856.9	405.48	2.8841	0.998	0.0019975	0.003995	0.1874	TRUE
NM_016351_46927	NM_016351	63.773/106.14/16.295	177.57/137.28/30.329	63.773	137.28	1.0941	2024.5	651.11	2.8806	0.998	0.0019969	0.0039939	0.1874	TRUE
NM_003601_33452	NM_003601	63.773/99.998/63.435	91.958/137.28/147.11	63.773	137.28	1.0941	656.19	651.11	2.8806	0.998	0.0019969	0.0039939	0.1874	TRUE
NM_033415_58503	NM_033415	27.331/30.701/80.313	130.01/49.704/78.785	30.701	78.785	1.3316	1236.3	277.33	2.8874	0.99799	0.002008	0.004016	0.18772	TRUE
NM_002576_31165	NM_002576	45.552/29.824/105.34	144.28/48.52/105.98	45.552	105.98	1.2004	1910.8	439.5	2.8823	0.998	0.002004	0.0040081	0.18772	TRUE
NM_001170726_16206	NM_001170726	42.515/49.122/96.608	155.38/63.905/112.25	49.122	112.25	1.176	1149.3	479.98	2.8815	0.998	0.0020039	0.0040077	0.18772	TRUE
NM_005872_38313	NM_005872	109.32/78.946/46.558	183.92/162.13/36.255	78.946	162.13	1.0289	985.92	835.63	2.8776	0.99799	0.00201	0.0040201	0.18772	TRUE
NM_173555_65067	NM_173555	176.13/292.98/110.58	309.17/332.54/84.711	176.13	309.17	0.80821	8975	2137.7	2.8773	0.99799	0.0020054	0.0040108	0.18772	TRUE
NM_001080488_7598	NM_001080488	188.28/146.49/264.8	326.61/149.11/327.69	188.28	326.61	0.79144	3800.8	2311.4	2.8772	0.99799	0.0020063	0.0040127	0.18772	TRUE
NM_013366_42559	NM_013366	124.51/185.08/40.738	233.06/256.8/77.042	124.51	233.06	0.89912	5343.4	1424	2.8767	0.99799	0.0020103	0.0040205	0.18772	TRUE
NM_006031_38639	NM_006031	24.294/28.07/12.803	76.103/66.272/1.3944	24.294	66.272	1.4112	73.146	211.1	2.8892	0.99797	0.0020272	0.0040543	0.18844	TRUE
NM_003128_32431	NM_003128	30.368/46.49/22.115	118.91/78.106/29.283	30.368	78.106	1.3345	164.02	273.82	2.8849	0.99797	0.0020251	0.0040502	0.18844	TRUE
NM_002660_31339	NM_002660	72.883/128.94/61.107	152.21/182.25/100.4	72.883	152.21	1.0522	1640.8	761.1	2.8753	0.99797	0.0020269	0.0040537	0.18844	TRUE
NM_001018000_5090	NM_001018000	72.883/99.121/45.394	152.21/157.4/34.861	72.883	152.21	1.0522	722.03	761.1	2.8753	0.99797	0.0020269	0.0040537	0.18844	TRUE
NM_012159_41599	NM_012159	81.993/80.7/42.484	164.89/74.556/201.15	80.7	164.89	1.0218	731.06	857.39	2.8752	0.99798	0.0020248	0.0040495	0.18844	TRUE
NM_022041_52694	NM_022041	121.47/149.12/50.05	288.56/228.4/57.52	121.47	228.4	0.90542	2932.7	1383.5	2.8748	0.99798	0.0020224	0.0040448	0.18844	TRUE
NM_001161726_14626	NM_001161726	203.47/284.2/232.21	388.44/392.9/265.29	232.21	388.44	0.73979	1764.9	2955.4	2.8739	0.99797	0.0020275	0.004055	0.18844	TRUE
NM_020147_50563	NM_020147	160.95/110.52/263.63	286.97/97.041/323.16	160.95	286.97	0.83038	6543.5	1923.4	2.8735	0.99797	0.0020303	0.0040606	0.18846	TRUE
NM_001142602_12392	NM_001142602	160.95/107.89/232.79	286.97/113.61/347.21	160.95	286.97	0.83038	3988	1923.4	2.8735	0.99797	0.0020303	0.0040606	0.18846	TRUE
NM_001037333_5952	NM_001037333	85.03/87.717/199.62	175.99/153.84/240.54	87.717	175.99	0.99636	6264.4	945.21	2.8711	0.99795	0.0020496	0.0040991	0.19012	TRUE
NM_007137_40980	NM_007137	27.331/63.157/14.549	122.08/72.189/15.339	27.331	72.189	1.3692	723.42	242.17	2.8826	0.99795	0.0020534	0.0041068	0.19022	TRUE
NM_052970_59009	NM_052970	51.625/42.104/129.78	128.42/27.219/116.43	51.625	116.43	1.158	3099.4	508.67	2.8735	0.99795	0.0020522	0.0041044	0.19022	TRUE
NM_145214_61918	NM_145214	173.1/172.8/278.77	304.41/195.26/366.04	173.1	304.41	0.81086	5583	2094.6	2.8692	0.99794	0.0020576	0.0041152	0.19048	TRUE
NM_002460_30891	NM_002460	106.29/101.75/178.08	218.8/178.7/204.98	106.29	204.98	0.94102	2587.7	1183.3	2.869	0.99794	0.0020607	0.0041214	0.19051	TRUE
NM_172251_64683	NM_172251	470.7/245.61/585.47	234.65/200/655.03	470.7	234.65	-1.0012	31919	6770.5	2.8688	0.0020603	0.99794	0.0041206	0.19051	FALSE
NM_004481_35258	NM_004481	91.104/178.07/88.46	169.65/317.16/181.27	91.104	181.27	0.98478	3784.7	988.03	2.8687	0.99794	0.0020648	0.0041296	0.19051	TRUE
NM_001451_28676	NM_001451	115.4/123.68/48.304	255.26/218.93/50.548	115.4	218.93	0.918	2285.1	1302.8	2.8684	0.99794	0.0020642	0.0041284	0.19051	TRUE
NM_001332_28418	NM_001332	118.43/112.28/191.47	223.55/130.18/252.74	118.43	223.55	0.91083	2686	1343.1	2.8683	0.99794	0.0020647	0.0041294	0.19051	TRUE
NM_001099694_8636	NM_001099694	239.91/231.57/277.6	466.13/398.81/301.54	239.91	398.81	0.73085	745.19	3070.6	2.8677	0.99793	0.0020675	0.004135	0.19064	TRUE
NM_005808_38170	NM_005808	75.92/71.051/154.81	156.96/60.354/158.96	75.92	156.96	1.0382	3123.3	798.3	2.8683	0.99793	0.0020708	0.0041416	0.19082	TRUE
NM_001408_28578	NM_001408	66.809/149.12/51.796	201.36/142.01/59.263	66.809	142.01	1.0766	3500.2	687.49	2.8681	0.99792	0.0020761	0.0041523	0.19093	TRUE
NM_001257308_22722	NM_001257308	364.41/304.38/329.4	436.01/520.71/606.92	329.4	520.71	0.65903	926.06	4453.4	2.8667	0.99793	0.0020736	0.0041473	0.19093	TRUE
NM_020947_51703	NM_020947	72.883/184.21/132.69	209.28/244.97/284.81	132.69	244.97	0.87958	3115.4	1534.2	2.8665	0.99792	0.0020758	0.0041517	0.19093	TRUE
NM_015571_45734	NM_015571	261.16/350.87/185.65	428.08/447.33/191.38	261.16	428.08	0.71077	6874.7	3392	2.8659	0.99792	0.0020789	0.0041578	0.19106	TRUE
NM_001184700_17324	NM_001184700	51.625/59.648/114.07	130.01/48.52/154.08	59.648	130.01	1.1111	1512.9	602.17	2.8673	0.99791	0.0020857	0.0041714	0.19143	TRUE
NM_001278438_24831	NM_001278438	75.92/144.73/94.862	187.09/188.16/82.271	94.862	187.09	0.97236	1423	1035.9	2.8654	0.99791	0.0020855	0.004171	0.19143	TRUE
NM_206824_69619	NM_206824	94.141/112.28/143.17	214.04/119.53/237.4	112.28	214.04	0.92473	641.51	1261.7	2.8648	0.99791	0.0020878	0.0041756	0.1915	TRUE
NM_001098206_8210	NM_001098206	115.4/190.35/79.731	218.8/231.95/129.68	115.4	218.8	0.91709	3444.7	1302.8	2.8646	0.99791	0.0020892	0.0041783	0.1915	TRUE
NM_016192_46635	NM_016192	88.067/165.79/55.87	255.26/176.33/44.273	88.067	176.33	0.99347	3538.5	949.62	2.8642	0.99791	0.0020948	0.0041895	0.19164	TRUE
NM_006813_40329	NM_006813	81.993/93.858/140.26	302.83/144.38/185.46	93.858	185.46	0.97502	1146.8	1023.1	2.8638	0.9979	0.0020962	0.0041924	0.19164	TRUE
NM_006788_40277	NM_006788	300.64/268.42/344.53	613.58/392.9/481.77	300.64	481.77	0.67851	1482.3	4000.9	2.8636	0.99791	0.0020942	0.0041883	0.19164	TRUE
NM_001099405_8533	NM_001099405	452.48/501.74/762.39	808.59/466.27/746.36	501.74	746.36	0.57199	35181	7297.7	2.8635	0.99791	0.0020948	0.0041896	0.19164	TRUE
NM_014207_43028	NM_014207	78.957/60.525/168.19	177.57/69.822/161.75	78.957	161.75	1.0254	4151.2	835.77	2.864	0.9979	0.0020984	0.0041969	0.19172	TRUE
NM_001130481_10768	NM_001130481	394.78/373.68/459.18	607.24/536.09/626.79	394.78	607.24	0.61992	2296.1	5507.6	2.8628	0.9979	0.0020998	0.0041997	0.19172	TRUE
NM_145296_62056	NM_145296	39.478/41.227/97.19	106.23/50.887/97.958	41.227	97.958	1.2286	1567.4	391.18	2.8683	0.9979	0.0021022	0.0042044	0.19181	TRUE
NM_001281717_25307	NM_001281717	91.104/152.63/71.583	196.6/181.06/81.574	91.104	181.06	0.98311	2083.2	988.03	2.862	0.99789	0.0021091	0.0042182	0.19181	TRUE
NM_001242768_20852	NM_001242768	91.104/178.07/22.115	188.67/181.06/12.898	91.104	181.06	0.98311	6161	988.03	2.862	0.99789	0.0021091	0.0042182	0.19181	TRUE
NM_004196_34678	NM_004196	106.29/172.8/80.313	264.77/204.73/99.004	106.29	204.73	0.93928	2549.5	1183.3	2.8618	0.99789	0.0021082	0.0042164	0.19181	TRUE
NM_001010887_4280	NM_001010887	106.29/137.72/82.058	315.51/204.73/138.75	106.29	204.73	0.93928	787.41	1183.3	2.8618	0.99789	0.0021082	0.0042164	0.19181	TRUE
NM_003914_34126	NM_003914	200.43/330.69/265.96	434.42/551.47/268.43	265.96	434.42	0.70577	4242.5	3465.2	2.8617	0.99789	0.0021067	0.0042135	0.19181	TRUE
NM_003683_33624	NM_003683	57.699/65.788/79.731	214.04/80.473/140.14	65.788	140.14	1.0795	129.91	675.22	2.8613	0.99788	0.0021215	0.004243	0.19273	TRUE
NM_001029859_5448	NM_001029859	97.177/142.1/63.435	329.78/190.53/26.145	97.177	190.53	0.96411	1578.4	1065.5	2.8599	0.99788	0.0021219	0.0042439	0.19273	TRUE
NM_001163544_14818	NM_001163544	57.699/120.17/72.165	150.62/173.96/97.261	72.165	150.62	1.0512	1257	752.34	2.8603	0.99787	0.0021251	0.0042502	0.19289	TRUE
NM_003305_32798	NM_003305	176.13/194.73/356.75	123.67/334.91/450.75	194.73	334.91	0.77918	13298	2404.5	2.8586	0.99787	0.0021274	0.0042548	0.19297	TRUE
NM_003737_33738	NM_003737	78.957/142.98/104.17	201.36/247.34/135.61	104.17	201.36	0.94412	1070.9	1155.8	2.8585	0.99787	0.0021304	0.0042608	0.19308	TRUE
NM_001289413_27772	NM_001289413	109.32/195.61/79.149	209.28/215.38/107.72	109.32	209.28	0.93058	4177.9	1223	2.8583	0.99787	0.0021313	0.0042626	0.19308	TRUE
NM_001142370_12203	NM_001142370	81.993/75.437/204.27	166.47/137.28/218.58	81.993	166.47	1.0129	7497.7	873.48	2.8585	0.99787	0.0021343	0.0042685	0.19309	TRUE
NM_032875_57778	NM_032875	72.883/165.79/310.19	293.31/139.64/439.59	165.79	293.31	0.81935	14742	1991.3	2.8578	0.99787	0.0021331	0.0042663	0.19309	TRUE
NM_020771_51353	NM_020771	69.846/51.753/219.99	153.79/78.106/146.76	69.846	146.76	1.0605	11435	724.16	2.8583	0.99786	0.0021399	0.0042797	0.19347	TRUE
NM_033177_58203	NM_033177	45.552/57.894/106.5	126.84/47.337/126.89	57.894	126.84	1.1181	1257.5	581.53	2.859	0.99786	0.0021425	0.0042849	0.19358	TRUE
NM_024811_54727	NM_024811	54.662/46.49/139.09	171.23/65.088/121.31	54.662	121.31	1.1358	3597.6	543.79	2.8583	0.99785	0.0021504	0.0043009	0.19371	TRUE
NM_138418_60526	NM_138418	60.736/39.473/250.83	131.59/72.189/484.21	60.736	131.59	1.1028	18294	615.03	2.8572	0.99785	0.0021522	0.0043044	0.19371	TRUE
NM_015278_45195	NM_015278	60.736/44.736/132.69	131.59/40.236/189.99	60.736	131.59	1.1028	2716.7	615.03	2.8572	0.99785	0.0021522	0.0043044	0.19371	TRUE
NM_018158_48884	NM_018158	103.25/105.26/246.76	202.94/133.73/303.64	105.26	202.94	0.94054	10013	1169.9	2.8558	0.99785	0.0021488	0.0042977	0.19371	TRUE
NM_001143811_12654	NM_001143811	170.06/276.31/146.08	169.65/299.41/317.93	170.06	299.41	0.81241	5932.1	2051.6	2.8557	0.99785	0.0021476	0.0042952	0.19371	TRUE
NM_002415_30788	NM_002415	434.26/521.04/761.81	367.83/770.41/820.62	521.04	770.41	0.56333	32749	7628.4	2.8551	0.99785	0.0021512	0.0043024	0.19371	TRUE
NM_001127196_9919	NM_001127196	85.03/75.437/175.17	171.23/66.272/242.63	85.03	171.23	1.0014	4109	911.43	2.8553	0.99784	0.0021551	0.0043101	0.19384	TRUE
NM_001200049_19515	NM_001200049	91.104/127.19/138.51	236.24/119.53/316.53	127.19	236.24	0.88803	715.19	1460	2.8538	0.99784	0.0021607	0.0043213	0.19422	TRUE
NM_001289797_27800	NM_001289797	124.51/193.86/136.76	250.51/271/106.67	136.76	250.51	0.86839	1704.8	1589.5	2.8529	0.99783	0.0021667	0.0043334	0.1946	TRUE
NM_012200_41672	NM_012200	115.4/142.1/122.8	152.21/229.58/345.82	122.8	229.58	0.89732	213.72	1401.1	2.8528	0.99783	0.0021677	0.0043354	0.1946	TRUE
NM_032521_57217	NM_032521	54.662/57.016/129.78	125.25/52.071/186.5	57.016	125.25	1.1218	2650.1	571.25	2.855	0.99783	0.0021705	0.0043411	0.19461	TRUE
NM_001167576_15718	NM_001167576	258.13/353.5/264.8	283.8/487.57/432.27	264.8	432.27	0.70494	3956.3	3447.4	2.8523	0.99783	0.0021701	0.0043403	0.19461	TRUE
NM_025140_55162	NM_025140	127.55/188.59/63.435	271.12/236.68/66.235	127.55	236.68	0.88677	3918.4	1464.8	2.8516	0.99782	0.0021757	0.0043514	0.19482	TRUE
NM_014448_43526	NM_014448	179.17/131.58/368.39	312.34/192.9/330.48	179.17	312.34	0.79836	19035	2180.9	2.8515	0.99782	0.0021756	0.0043511	0.19482	TRUE
NM_145051_61788	NM_145051	94.141/99.121/62.271	185.5/191.71/67.978	94.141	185.5	0.97105	520.22	1026.7	2.8513	0.99782	0.0021807	0.0043613	0.19514	TRUE
NM_020840_51502	NM_020840	112.36/258.77/144.33	261.6/265.09/146.07	144.33	261.6	0.85355	7058.9	1692.9	2.8502	0.99782	0.0021849	0.0043697	0.19528	TRUE
NM_021183_52120	NM_021183	203.47/201.75/303.21	366.24/151.48/346.86	203.47	346.86	0.76666	4975.9	2531.3	2.8501	0.99781	0.0021851	0.0043701	0.19528	TRUE
NM_001243511_21262	NM_001243511	528.4/401.75/550.55	277.46/268.64/720.57	528.4	277.46	-0.9269	8266.1	7755.1	2.8496	0.0021887	0.99781	0.0043774	0.19549	FALSE
NM_198494_68453	NM_198494	106.29/119.3/186.81	226.72/121.89/224.15	119.3	224.15	0.90432	2364	1354.5	2.8491	0.99781	0.0021933	0.0043866	0.19577	TRUE
NM_001513_28784	NM_001513	282.42/408.76/290.99	467.72/581.06/314.09	290.99	467.72	0.6828	6972.2	3850.6	2.848	0.9978	0.0021997	0.0043994	0.19621	TRUE
NM_014037_42802	NM_014037	279.38/226.31/332.31	451.86/211.83/531.97	279.38	451.86	0.69166	2808.8	3671.1	2.8466	0.99779	0.0022094	0.0044188	0.19696	TRUE
NM_012264_41792	NM_012264	142.73/155.26/269.45	277.46/133.73/291.43	155.26	277.46	0.83351	6598.7	1844	2.8456	0.99778	0.0022164	0.0044328	0.19745	TRUE
NM_007299_41301	NM_007299	252.05/351.75/451.61	654.8/394.08/549.05	351.75	549.05	0.64094	9956	4809.9	2.8449	0.99778	0.002221	0.0044419	0.19773	TRUE
NM_001190481_17712	NM_001190481	173.1/137.72/270.04	323.44/124.26/303.29	173.1	303.29	0.80554	5324.5	2094.6	2.8447	0.99778	0.0022231	0.0044463	0.1978	TRUE
NM_020406_50912	NM_020406	88.067/72.805/169.35	233.06/53.254/175.7	88.067	175.7	0.98832	3420.3	949.62	2.8437	0.99777	0.0022346	0.0044691	0.19868	TRUE
NM_005474_37430	NM_005474	97.177/151.75/108.25	261.6/207.1/94.472	108.25	207.1	0.92967	1007.6	1208.9	2.8431	0.99776	0.0022359	0.0044718	0.19868	TRUE
NM_001098405_8239	NM_001098405	816.9/930.68/943.96	1344.5/1196.4/1279.7	930.68	1279.7	0.45906	6561.7	15080	2.8424	0.99776	0.0022389	0.0044778	0.19882	TRUE
NM_005301_37046	NM_005301	227.76/342.98/212.42	380.51/390.53/220.67	227.76	380.51	0.73791	6755	2889.1	2.8419	0.99776	0.0022422	0.0044845	0.19899	TRUE
NM_130801_59937	NM_130801	136.66/150/222.9	269.53/164.5/305.03	150	269.53	0.84127	2746.2	1771	2.8404	0.99775	0.0022534	0.0045067	0.19985	TRUE
NM_001197115_18594	NM_001197115	51.625/46.49/137.93	115.74/48.52/236.01	51.625	115.74	1.1495	3737.3	508.67	2.8427	0.99774	0.0022614	0.0045228	0.20009	TRUE
NM_001098805_8417	NM_001098805	324.94/507.88/353.84	638.95/551.47/369.52	353.84	551.47	0.63874	12282	4843.5	2.8397	0.99774	0.0022575	0.0045149	0.20009	TRUE
NM_001199528_19216	NM_001199528	230.8/353.5/161.21	385.27/384.61/205.33	230.8	384.61	0.73429	9949.6	2934.3	2.8395	0.99774	0.0022591	0.0045182	0.20009	TRUE
NM_001271781_23957	NM_001271781	148.8/116.66/179.83	274.29/138.46/267.73	148.8	267.73	0.84309	997.8	1754.5	2.8392	0.99774	0.0022617	0.0045235	0.20009	TRUE
NM_001013622_4678	NM_001013622	81.993/148.24/103.59	199.77/202.37/196.61	103.59	199.77	0.94078	1230.1	1148.3	2.8383	0.99773	0.0022703	0.0045406	0.20071	TRUE
NM_001129995_10565	NM_001129995	306.72/301.75/570.92	488.33/372.78/700.35	306.72	488.33	0.6692	34914	4095.8	2.8377	0.99773	0.0022718	0.0045437	0.20072	TRUE
NM_019073_50221	NM_019073	227.76/192.98/145.49	331.36/355.03/109.46	192.98	331.36	0.77687	1732.3	2379.1	2.8371	0.99772	0.002276	0.004552	0.20097	TRUE
NM_001195278_18392	NM_001195278	45.552/53.508/79.149	118.91/41.42/155.83	53.508	118.91	1.1374	360.38	530.4	2.8399	0.99772	0.0022797	0.0045593	0.20116	TRUE
NM_001097615_8159	NM_001097615	27.331/42.104/74.493	147.45/36.686/99.004	42.104	99.004	1.2142	633.63	400.92	2.8417	0.99772	0.002284	0.004568	0.20142	TRUE
NM_001336_28432	NM_001336	57.699/96.489/201.36	188.67/48.52/252.04	96.489	188.67	0.96019	6251.6	1056.7	2.8358	0.99771	0.0022891	0.0045781	0.20174	TRUE
NM_015401_45435	NM_015401	36.441/71.928/22.115	120.5/88.757/30.677	36.441	88.757	1.2614	732.28	338.72	2.8425	0.99771	0.0022924	0.0045848	0.20188	TRUE
NM_020936_51680	NM_020936	30.368/50.876/97.772	177.57/50.887/114.34	50.876	114.34	1.1528	1309.9	500.06	2.8381	0.9977	0.0022951	0.0045902	0.20188	TRUE
NM_022095_52806	NM_022095	124.51/121.93/254.32	231.48/105.32/319.32	124.51	231.48	0.88932	8429.3	1424	2.8347	0.99771	0.0022947	0.0045893	0.20188	TRUE
NM_006795_40291	NM_006795	45.552/27.192/22.115	71.346/81.656/9.0637	27.192	71.346	1.3596	181.42	240.73	2.8458	0.99769	0.002307	0.0046141	0.20281	TRUE
NM_001256167_22117	NM_001256167	63.773/79.823/58.198	226.72/136.09/44.622	63.773	136.09	1.0817	144.35	651.11	2.8342	0.99769	0.0023112	0.0046223	0.20304	TRUE
NM_001185117_17580	NM_001185117	133.62/257.89/131.53	396.37/244.97/87.849	133.62	244.97	0.86959	7723.8	1546.8	2.8312	0.99768	0.0023193	0.0046386	0.20363	TRUE
NM_032027_56433	NM_032027	470.7/343.85/651.81	237.82/227.22/902.54	470.7	237.82	-0.98195	24446	6770.5	2.8302	0.0023257	0.99767	0.0046513	0.20406	FALSE
NM_020649_51118	NM_020649	170.06/217.54/136.76	320.27/298.22/243.33	170.06	298.22	0.80671	1681.4	2051.6	2.8295	0.99767	0.002331	0.0046621	0.2044	TRUE
NM_024928_54918	NM_024928	54.662/80.7/19.205	125.25/120.71/13.944	54.662	120.71	1.1287	967.59	543.79	2.8323	0.99767	0.0023332	0.0046663	0.20446	TRUE
NM_001311_28383	NM_001311	78.957/95.612/262.47	187.09/112.43/253.09	95.612	187.09	0.96112	14060	1045.5	2.8291	0.99766	0.0023378	0.0046756	0.20474	TRUE
NM_001282457_25645	NM_001282457	42.515/19.298/7.5657	55.492/66.272/0.34861	19.298	55.492	1.4767	338.34	161.43	2.8487	0.99765	0.0023462	0.0046924	0.20535	TRUE
NM_004177_34642	NM_004177	118.43/51.753/71.001	234.65/86.39/147.81	71.001	147.81	1.0474	1310.2	738.17	2.827	0.99764	0.0023599	0.0047198	0.20623	TRUE
NM_001714_29173	NM_001714	63.773/88.595/99.518	175.99/91.123/190.34	88.595	175.99	0.98217	367.72	956.27	2.8261	0.99764	0.0023609	0.0047218	0.20623	TRUE
NM_014142_42925	NM_014142	103.25/156.14/82.64	237.82/198.81/30.329	103.25	198.81	0.9386	1610.9	1143.8	2.8256	0.99764	0.0023622	0.0047245	0.20623	TRUE
NM_001278616_24989	NM_001278616	103.25/191.22/64.017	244.16/198.81/41.833	103.25	198.81	0.9386	4639.3	1143.8	2.8256	0.99764	0.0023622	0.0047245	0.20623	TRUE
NM_001109809_9238	NM_001109809	209.54/211.4/368.97	356.73/231.95/548.71	211.4	356.73	0.7521	12416	2647.4	2.8246	0.99763	0.0023672	0.0047345	0.20654	TRUE
NM_152910_63686	NM_152910	60.736/59.648/27.935	133.18/128.99/20.568	59.648	128.99	1.0999	503.45	602.17	2.8259	0.99762	0.0023754	0.0047507	0.20694	TRUE
NM_021174_52102	NM_021174	69.846/68.42/167.03	145.86/39.053/158.96	69.846	145.86	1.0517	4723.1	724.16	2.8249	0.99762	0.0023763	0.0047526	0.20694	TRUE
NM_198227_68214	NM_198227	69.846/178.07/57.034	145.86/203.55/31.723	69.846	145.86	1.0517	5937.9	724.16	2.8249	0.99762	0.0023763	0.0047526	0.20694	TRUE
NM_001288814_27552	NM_001288814	78.957/107.02/173.43	204.53/86.39/286.21	107.02	204.53	0.92809	2599	1192.8	2.8234	0.99762	0.0023782	0.0047564	0.20697	TRUE
NM_178862_66666	NM_178862	221.69/157.01/220.57	369.42/126.63/376.84	220.57	369.42	0.74139	2020.2	2782.5	2.8218	0.99761	0.002388	0.004776	0.2077	TRUE
NM_001193267_17949	NM_001193267	194.35/203.5/152.48	383.68/332.54/163.15	194.35	332.54	0.77177	918.71	2399	2.8213	0.99761	0.0023916	0.0047832	0.20788	TRUE
NM_022776_53398	NM_022776	54.662/31.578/154.22	120.5/46.153/213.7	54.662	120.5	1.1261	5222.6	543.79	2.8231	0.9976	0.0024007	0.0048013	0.20854	TRUE
NM_015016_44666	NM_015016	42.515/84.209/19.787	191.84/99.407/1.0458	42.515	99.407	1.2063	1127.5	405.48	2.8253	0.9976	0.0024035	0.004807	0.20866	TRUE
NM_001290229_28035	NM_001290229	142.73/236.84/139.67	348.8/257.99/139.79	142.73	257.99	0.84952	4432.8	1671	2.8196	0.99759	0.002405	0.00481	0.20866	TRUE
NM_000943_2080	NM_000943	167.02/194.73/163.54	293.31/293.49/171.17	167.02	293.31	0.80869	389.98	2008.7	2.8178	0.99758	0.0024182	0.0048363	0.20967	TRUE
NM_001083585_7925	NM_001083585	33.405/69.297/24.443	115.74/82.839/25.448	33.405	82.839	1.285	684.28	306.02	2.8259	0.99757	0.0024255	0.004851	0.21018	TRUE
NM_001142684_12467	NM_001142684	72.883/91.226/55.288	150.62/202.37/61.355	72.883	150.62	1.0371	323.03	761.1	2.8178	0.99757	0.0024278	0.0048556	0.21025	TRUE
NM_002155_30204	NM_002155	124.51/217.54/61.689	260.02/230.77/95.518	124.51	230.77	0.88489	6300.5	1424	2.8158	0.99757	0.0024339	0.0048678	0.21064	TRUE
NM_003595_33436	NM_003595	109.32/92.103/180.41	207.7/121.89/219.27	109.32	207.7	0.91966	2675	1223	2.813	0.99754	0.0024563	0.0049126	0.21245	TRUE
NM_000683_1530	NM_000683	151.84/183.33/107.67	334.54/271/67.629	151.84	271	0.83161	1471.5	1796.5	2.8114	0.99753	0.0024666	0.0049332	0.21321	TRUE
NM_004778_35892	NM_004778	15.184/103.51/57.034	134.77/124.26/60.657	57.034	124.26	1.11	1955.6	571.45	2.8122	0.99752	0.0024814	0.0049627	0.21396	TRUE
NM_021033_51853	NM_021033	106.29/107.02/44.23	202.94/214.2/36.604	106.29	202.94	0.92667	1925.8	1183.3	2.8098	0.99752	0.0024815	0.0049629	0.21396	TRUE
NM_024339_54055	NM_024339	106.29/84.209/154.22	202.94/75.739/231.47	106.29	202.94	0.92667	1392.7	1183.3	2.8098	0.99752	0.0024815	0.0049629	0.21396	TRUE
NM_001099279_8490	NM_001099279	580.03/315.78/660.54	318.68/314.79/913	580.03	318.68	-0.86198	38154	8652.2	2.8097	0.0024797	0.99752	0.0049594	0.21396	FALSE
NM_002868_31813	NM_002868	48.589/52.63/146.66	166.47/69.822/116.78	52.63	116.78	1.135	4428.7	520.26	2.8126	0.99752	0.0024834	0.0049668	0.214	TRUE
NM_000309_695	NM_000309	27.331/45.613/175.17	104.64/36.686/126.54	45.613	104.64	1.1804	8560.2	440.19	2.8135	0.99751	0.0024875	0.004975	0.21422	TRUE
NM_001127400_10050	NM_001127400	57.699/78.946/198.45	160.13/81.656/252.04	78.946	160.13	1.0112	7366.8	835.63	2.8085	0.9975	0.0024962	0.0049925	0.21484	TRUE
NM_006039_38662	NM_006039	78.957/71.051/231.63	160.13/59.171/278.19	78.957	160.13	1.011	11685	835.77	2.8079	0.9975	0.0025009	0.0050018	0.21505	TRUE
NM_016588_47327	NM_016588	103.25/53.508/295.64	198.18/142.01/631.32	103.25	198.18	0.93404	19745	1143.8	2.807	0.9975	0.0025034	0.0050067	0.21505	TRUE
NM_003955_34212	NM_003955	157.91/111.4/38.992	453.45/210.65/43.576	111.4	210.65	0.91302	3703.2	1250.2	2.8069	0.9975	0.0025028	0.0050056	0.21505	TRUE
NM_001079900_7317	NM_001079900	501.07/386.83/795.56	256.85/261.54/969.82	501.07	261.54	-0.93537	49887	7286.2	2.8062	0.0025066	0.99749	0.0050131	0.21519	FALSE
NM_000932_2051	NM_000932	100.21/110.52/342.2	209.28/137.28/345.47	110.52	209.28	0.91498	26890	1238.7	2.8061	0.99749	0.0025097	0.0050195	0.21533	TRUE
NM_001197260_18649	NM_001197260	66.809/75.437/83.804	169.65/72.189/154.43	75.437	154.43	1.0239	72.224	792.37	2.8063	0.99749	0.0025148	0.0050297	0.21564	TRUE
NM_021942_52567	NM_021942	57.699/171.93/16.877	125.25/170.41/24.751	57.699	125.25	1.1049	7357.1	579.25	2.8068	0.99748	0.0025225	0.0050449	0.21589	TRUE
NM_001278641_25028	NM_001278641	57.699/114.03/43.648	125.25/136.09/36.604	57.699	125.25	1.1049	1685.5	579.25	2.8068	0.99748	0.0025225	0.0050449	0.21589	TRUE
NM_001290259_28054	NM_001290259	148.8/207.01/135.02	310.75/266.27/179.53	148.8	266.27	0.83523	1789.2	1754.5	2.8044	0.99748	0.0025213	0.0050425	0.21589	TRUE
NM_175733_65715	NM_175733	18.221/42.982/93.698	99.885/36.686/140.49	42.982	99.885	1.1977	1592.6	410.68	2.8079	0.99746	0.0025362	0.0050723	0.21654	TRUE
NM_000826_1829	NM_000826	97.177/69.297/248.5	188.67/54.437/226.25	97.177	188.67	0.95004	11838	1065.5	2.8029	0.99746	0.0025356	0.0050713	0.21654	TRUE
NM_001099652_8594	NM_001099652	115.4/177.19/68.091	321.85/216.57/26.843	115.4	216.57	0.90239	3028	1302.8	2.8028	0.99747	0.0025346	0.0050692	0.21654	TRUE
NM_030581_55426	NM_030581	215.61/165.79/302.05	361.49/186.98/582.87	215.61	361.49	0.74282	4976.6	2709.4	2.8025	0.99746	0.0025352	0.0050704	0.21654	TRUE
NM_001185077_17557	NM_001185077	21.258/61.402/18.041	69.761/59.171/24.402	21.258	59.171	1.4348	810.97	180.68	2.8206	0.99746	0.0025414	0.0050828	0.2168	TRUE
NM_152581_63162	NM_152581	30.368/42.104/73.329	149.03/52.071/98.307	42.104	98.307	1.2041	556.36	400.92	2.8069	0.99745	0.0025461	0.0050923	0.2168	TRUE
NM_001130010_10591	NM_001130010	81.993/69.297/58.198	149.03/144.38/31.375	69.297	144.38	1.0483	142.2	717.5	2.803	0.99746	0.0025442	0.0050884	0.2168	TRUE
NM_006099_38786	NM_006099	69.846/78.069/150.15	158.55/101.77/260.76	78.069	158.55	1.0128	2631.6	824.79	2.8023	0.99745	0.0025455	0.005091	0.2168	TRUE
NM_032299_56791	NM_032299	133.62/219.29/59.943	443.93/243.78/65.189	133.62	243.78	0.86263	6384.1	1546.8	2.8011	0.99745	0.002547	0.005094	0.2168	TRUE
NM_001200029_19508	NM_001200029	91.104/144.73/86.132	179.16/204.73/89.243	91.104	179.16	0.96794	1450.4	988.03	2.8014	0.99745	0.0025492	0.0050983	0.21685	TRUE
NM_001199621_19246	NM_001199621	42.515/130.7/55.87	122.08/139.64/31.026	55.87	122.08	1.1139	2888.9	557.85	2.8034	0.99745	0.0025517	0.0051034	0.21693	TRUE
NM_001145064_13170	NM_001145064	39.478/41.227/112.32	96.714/43.787/149.9	41.227	96.714	1.2104	2528.7	391.18	2.8054	0.99744	0.00256	0.00512	0.21751	TRUE
NM_005780_38113	NM_005780	112.36/122.8/109.99	388.44/211.83/65.189	112.36	211.83	0.90879	57.333	1262.8	2.7992	0.99744	0.0025638	0.0051276	0.2177	TRUE
NM_021173_52099	NM_021173	27.331/35.087/86.714	85.616/54.437/222.41	35.087	85.616	1.2631	1362.8	324.07	2.8068	0.99743	0.0025675	0.0051349	0.21781	TRUE
NM_001014440_4831	NM_001014440	127.55/190.35/87.878	234.65/255.62/106.67	127.55	234.65	0.87437	2758.8	1464.8	2.7985	0.99743	0.0025682	0.0051365	0.21781	TRUE
NM_001271970_24120	NM_001271970	60.736/122.8/33.755	168.06/130.18/13.944	60.736	130.18	1.0873	2290.2	615.03	2.8001	0.99743	0.0025731	0.0051463	0.21783	TRUE
NM_003355_32901	NM_003355	106.29/97.366/124.54	215.62/149.11/202.54	106.29	202.54	0.92383	206.42	1183.3	2.7981	0.99743	0.0025728	0.0051456	0.21783	TRUE
NM_001253699_21849	NM_001253699	118.43/193.86/132.69	248.92/229.58/242.28	132.69	242.28	0.86373	1972.2	1534.2	2.7979	0.99743	0.0025727	0.0051454	0.21783	TRUE
NM_005806_38166	NM_005806	39.478/97.366/37.246	93.543/98.224/12.201	39.478	93.543	1.2238	1678	371.88	2.8036	0.99742	0.0025795	0.0051589	0.21823	TRUE
NM_022112_52835	NM_022112	306.72/355.26/323.58	627.85/373.96/508.27	323.58	508.27	0.64986	643.9	4361.2	2.7966	0.99742	0.0025818	0.0051636	0.2183	TRUE
NM_024936_54927	NM_024936	27.331/71.051/26.771	93.543/71.005/28.934	27.331	71.005	1.3457	955.88	242.17	2.8065	0.99739	0.002607	0.005214	0.2187	TRUE
NM_152622_63251	NM_152622	27.331/54.385/4.6558	82.445/71.005/1.0458	27.331	71.005	1.3457	623.04	242.17	2.8065	0.99739	0.002607	0.005214	0.2187	TRUE
NM_006480_39617	NM_006480	33.405/117.54/16.877	82.445/166.86/15.687	33.405	82.445	1.2782	3676.1	306.02	2.8033	0.9974	0.0026019	0.0052039	0.2187	TRUE
NM_013334_42485	NM_013334	33.405/26.315/43.648	82.445/41.42/108.07	33.405	82.445	1.2782	77.594	306.02	2.8033	0.9974	0.0026019	0.0052039	0.2187	TRUE
NM_002737_31504	NM_002737	33.405/71.928/6.9837	82.445/99.407/5.5777	33.405	82.445	1.2782	1091.1	306.02	2.8033	0.9974	0.0026019	0.0052039	0.2187	TRUE
NM_001171945_16485	NM_001171945	39.478/78.069/29.099	133.18/93.49/13.247	39.478	93.49	1.223	798.47	371.88	2.8008	0.9974	0.0026014	0.0052028	0.2187	TRUE
NM_004225_34740	NM_004225	54.662/30.701/69.255	131.59/18.935/119.92	54.662	119.92	1.1193	393.54	543.79	2.7985	0.99741	0.0025921	0.0051842	0.2187	TRUE
NM_002830_31727	NM_002830	109.32/176.31/98.354	255.26/207.1/113.3	109.32	207.1	0.91552	2303.8	1223	2.7959	0.99741	0.0025902	0.0051805	0.2187	TRUE
NM_001080744_7746	NM_001080744	103.25/103.51/296.81	198.18/107.69/451.44	103.51	198.18	0.93051	18683	1147.2	2.7954	0.9974	0.002595	0.00519	0.2187	TRUE
NM_001163809_14845	NM_001163809	91.104/115.79/94.28	183.92/184.61/113.99	94.28	183.92	0.95662	236.32	1028.4	2.795	0.9974	0.0025989	0.0051978	0.2187	TRUE
NM_001200030_19511	NM_001200030	154.88/112.28/204.86	404.3/156.21/274.7	154.88	274.7	0.8227	2156.2	1838.7	2.7944	0.9974	0.0026	0.0052001	0.2187	TRUE
NM_015016_44667	NM_015016	63.773/157.89/307.86	279.04/137.28/341.63	157.89	279.04	0.81761	15675	1880.7	2.7937	0.99739	0.0026062	0.0052124	0.2187	TRUE
NM_000959_2117	NM_000959	224.72/199.12/265.38	182.33/398.81/373.71	224.72	373.71	0.73121	1154.3	2844	2.7936	0.99739	0.0026061	0.0052121	0.2187	TRUE
NM_052957_58977	NM_052957	33.405/64.911/40.156	133.18/94.674/43.576	40.156	94.674	1.217	329.19	379.35	2.7991	0.99739	0.0026136	0.0052273	0.21911	TRUE
NM_001135706_11518	NM_001135706	124.51/80.7/265.96	229.89/112.43/535.46	124.51	229.89	0.87945	10964	1424	2.7927	0.99738	0.002615	0.00523	0.21911	TRUE
NM_003492_33187	NM_003492	60.736/68.42/133.85	142.69/57.988/201.49	68.42	142.69	1.0496	2170.4	706.9	2.7935	0.99738	0.00262	0.00524	0.21927	TRUE
NM_007073_40875	NM_007073	69.846/115.79/68.091	158.55/127.81/145.02	69.846	145.02	1.0434	1056.8	724.16	2.7935	0.99738	0.0026194	0.0052388	0.21927	TRUE
NM_001015878_4904	NM_001015878	255.09/249.99/409.71	415.39/276.92/520.82	255.09	415.39	0.7013	11967	3299.7	2.7907	0.99737	0.00263	0.0052599	0.21997	TRUE
NM_000629_1434	NM_000629	45.552/71.928/36.664	144.28/104.14/54.731	45.552	104.14	1.1754	387.35	439.5	2.7947	0.99736	0.0026365	0.0052729	0.22011	TRUE
NM_172352_64715	NM_172352	45.552/107.89/27.935	137.94/104.14/11.504	45.552	104.14	1.1754	2098.4	439.5	2.7947	0.99736	0.0026365	0.0052729	0.22011	TRUE
NM_020996_51784	NM_020996	45.552/72.805/18.041	118.91/104.14/30.677	45.552	104.14	1.1754	749.8	439.5	2.7947	0.99736	0.0026365	0.0052729	0.22011	TRUE
NM_005281_36996	NM_005281	48.589/77.191/44.23	109.4/111.24/83.317	48.589	109.4	1.1546	418.56	473.9	2.7934	0.99736	0.0026421	0.0052842	0.22045	TRUE
NM_003461_33126	NM_003461	267.24/376.31/919.52	518.45/577.51/1636.4	376.31	577.51	0.6166	153490	5206.3	2.7885	0.99735	0.0026479	0.0052958	0.22077	TRUE
NM_001282901_26088	NM_001282901	57.699/90.349/260.14	177.57/82.839/315.14	90.349	177.57	0.96706	14948	978.46	2.7885	0.99735	0.002653	0.0053061	0.22077	TRUE
NM_001287190_27175	NM_001287190	127.55/115.79/168.77	323.44/164.5/234.26	127.55	234.26	0.872	918.98	1464.8	2.7884	0.99735	0.0026499	0.0052997	0.22077	TRUE
NM_018028_48605	NM_018028	191.32/229.82/114.65	397.95/326.62/127.59	191.32	326.62	0.76855	3680.2	2355.2	2.7881	0.99735	0.0026511	0.0053021	0.22077	TRUE
NM_002412_30783	NM_002412	191.32/151.75/292.15	326.61/192.9/359.06	191.32	326.61	0.76848	5866.5	2355.2	2.7878	0.99735	0.0026538	0.0053077	0.22077	TRUE
NM_001258452_23090	NM_001258452	245.98/167.54/332.89	402.71/147.93/413.45	245.98	402.71	0.70893	6853	3161.9	2.7873	0.99734	0.0026578	0.0053156	0.22097	TRUE
NM_001191014_17891	NM_001191014	97.177/151.75/27.935	199.77/188.16/17.082	97.177	188.16	0.94618	3886.4	1065.5	2.7874	0.99734	0.0026606	0.0053211	0.22107	TRUE
NM_018140_48843	NM_018140	206.5/202.63/311.36	233.06/347.93/383.12	206.5	347.93	0.7498	5504.8	2575.7	2.7866	0.99734	0.0026631	0.0053262	0.22115	TRUE
NM_173574_65111	NM_173574	179.17/194.73/393.42	161.72/331.36/419.37	194.73	331.36	0.76385	19858	2404.5	2.7862	0.99733	0.0026663	0.0053325	0.22128	TRUE
NM_005114_36641	NM_005114	124.51/108.77/83.222	217.21/205.92/102.14	108.77	205.92	0.91456	450.18	1215.7	2.7862	0.99733	0.002669	0.005338	0.22138	TRUE
NM_001193426_18059	NM_001193426	63.773/43.859/48.886	114.15/49.704/109.81	48.886	109.81	1.1514	123.44	477.29	2.7887	0.99732	0.0026797	0.0053593	0.22213	TRUE
NM_014859_44336	NM_014859	321.9/464.03/533.09	293.31/691.12/696.17	464.03	691.12	0.57371	12485	6657.9	2.7831	0.99731	0.0026918	0.0053837	0.223	TRUE
NM_152638_63289	NM_152638	75.92/106.14/84.386	233.06/78.106/168.03	84.386	168.03	0.98518	272.41	903.36	2.7829	0.9973	0.0027009	0.0054018	0.22362	TRUE
NM_005663_37878	NM_005663	54.662/56.139/58.198	122.08/52.071/166.63	56.139	122.08	1.1071	3.209	560.99	2.7841	0.99729	0.0027079	0.0054157	0.22407	TRUE
NM_015112_44870	NM_015112	179.17/190.35/237.45	440.76/218.93/324.9	190.35	324.9	0.76824	1171.6	2341.2	2.7809	0.99729	0.0027109	0.0054217	0.22418	TRUE
NM_003795_33864	NM_003795	294.57/299.99/529.02	475.64/362.13/663.75	299.99	475.64	0.66317	26240	3990.7	2.7805	0.99729	0.002714	0.005428	0.22431	TRUE
NM_012118_41525	NM_012118	78.957/95.612/182.74	185.5/106.51/202.54	95.612	185.5	0.94891	3934.4	1045.5	2.78	0.99728	0.0027219	0.0054437	0.22468	TRUE
NM_020673_51155	NM_020673	91.104/73.683/155.97	237.82/131.36/178.49	91.104	178.49	0.96254	2255.5	988.03	2.78	0.99728	0.0027234	0.0054467	0.22468	TRUE
NM_145234_61925	NM_145234	206.5/169.29/312.52	474.06/267.45/347.56	206.5	347.56	0.74828	6312.2	2575.7	2.7794	0.99728	0.002723	0.005446	0.22468	TRUE
NM_001128626_10410	NM_001128626	188.28/223.68/144.91	337.71/321.89/163.84	188.28	321.89	0.77052	1567	2311.4	2.7791	0.99727	0.0027259	0.0054519	0.22476	TRUE
NM_015670_45868	NM_015670	54.662/99.998/40.738	156.96/119.53/21.614	54.662	119.53	1.1146	1124.6	543.79	2.7815	0.99727	0.0027313	0.0054625	0.22507	TRUE
NM_030810_55671	NM_030810	18.221/17.543/55.288	107.81/8.2839/52.639	18.221	52.639	1.4806	687.21	150.99	2.8011	0.99726	0.0027355	0.005471	0.22528	TRUE
NM_001011700_4411	NM_001011700	249.02/223.68/83.222	76.103/198.81/57.171	223.68	76.103	-1.543	10185	2828.6	2.7763	0.0027487	0.99725	0.0054973	0.22623	FALSE
NM_138401_60494	NM_138401	148.8/193.86/136.18	363.07/265.09/231.47	148.8	265.09	0.82883	1094.5	1754.5	2.7761	0.99725	0.0027512	0.0055023	0.22631	TRUE
NM_001204424_19998	NM_001204424	88.067/112.28/75.075	164.89/179.88/173.61	88.067	173.61	0.97114	377.49	949.62	2.7758	0.99724	0.0027592	0.0055183	0.22683	TRUE
NM_174922_65520	NM_174922	39.478/69.297/44.23	101.47/143.19/61.703	44.23	101.47	1.1799	325.46	424.64	2.7777	0.99722	0.0027813	0.0055627	0.22812	TRUE
NM_173803_65319	NM_173803	51.625/112.28/61.107	218.8/130.18/47.759	61.107	130.18	1.0787	1354.2	619.43	2.7752	0.99722	0.0027783	0.0055565	0.22812	TRUE
NM_004472_35238	NM_004472	33.405/81.577/162.95	163.3/82.839/166.98	81.577	163.3	0.99255	4471.3	868.3	2.7735	0.99722	0.0027806	0.0055611	0.22812	TRUE
NM_018379_49332	NM_018379	197.39/208.77/256.07	350.39/184.61/359.06	208.77	350.39	0.74428	1183.4	2608.8	2.7727	0.99722	0.0027794	0.0055588	0.22812	TRUE
NM_001164104_14887	NM_001164104	133.62/180.7/225.81	310.75/276.92/491.53	180.7	310.75	0.77886	2125.6	2202.7	2.7711	0.99721	0.0027938	0.0055876	0.229	TRUE
NM_001199637_19259	NM_001199637	133.62/92.103/208.35	242.58/89.94/266.68	133.62	242.58	0.8555	3653.9	1546.8	2.7704	0.9972	0.0028	0.0055999	0.2291	TRUE
NM_001012614_4525	NM_001012614	124.51/161.4/134.44	244.16/243.78/120.27	134.44	243.78	0.8539	412.8	1557.9	2.7704	0.9972	0.0027999	0.0055999	0.2291	TRUE
NM_138571_60680	NM_138571	422.11/284.2/435.32	191.84/208.28/606.23	422.11	208.28	-1.0156	9596.7	5957.7	2.7703	0.0027999	0.9972	0.0055998	0.2291	FALSE
NM_015985_46251	NM_015985	185.24/167.54/303.21	118.91/317.16/338.84	185.24	317.16	0.77254	7114.6	2267.8	2.77	0.9972	0.0028027	0.0056054	0.2292	TRUE
NM_181809_67145	NM_181809	78.957/108.77/149.57	237.82/134.91/205.33	108.77	205.33	0.91047	1276.6	1215.7	2.7694	0.99719	0.0028108	0.0056217	0.22972	TRUE
NM_014067_42865	NM_014067	51.625/140.35/19.205	114.15/130.18/29.283	51.625	114.15	1.1297	4461.4	508.67	2.7724	0.99719	0.002813	0.0056259	0.22976	TRUE
NM_005088_36579	NM_005088	249.02/245.61/279.93	496.25/243.78/405.78	249.02	405.78	0.70221	483.62	3207.7	2.7678	0.99718	0.0028218	0.0056436	0.23035	TRUE
NM_001144900_12978	NM_001144900	66.809/87.717/237.45	172.82/61.538/255.53	87.717	172.82	0.97028	11428	945.21	2.768	0.99717	0.0028264	0.0056528	0.23046	TRUE
NM_138718_60770	NM_138718	109.32/177.19/40.738	206.11/297.04/27.54	109.32	206.11	0.90866	4654.8	1223	2.7677	0.99717	0.0028256	0.0056511	0.23046	TRUE
NM_002814_31694	NM_002814	94.141/99.998/190.89	191.84/82.839/337.45	99.998	191.84	0.9331	4147.6	1101.8	2.767	0.99717	0.0028326	0.0056652	0.23083	TRUE
NM_001145011_13115	NM_001145011	60.736/124.56/77.985	188.67/157.4/52.988	77.985	157.4	1.0039	1233.3	823.75	2.7668	0.99716	0.0028397	0.0056794	0.23127	TRUE
NM_016937_47473	NM_016937	42.515/116.66/34.337	98.299/112.43/16.036	42.515	98.299	1.1903	2782.5	405.48	2.7703	0.99715	0.0028498	0.0056997	0.23128	TRUE
NM_001291504_28280	NM_001291504	42.515/29.824/136.18	98.299/33.136/273.66	42.515	98.299	1.1903	4467.3	405.48	2.7703	0.99715	0.0028498	0.0056997	0.23128	TRUE
NM_001130825_10860	NM_001130825	42.515/73.683/2.3279	98.299/105.32/3.8347	42.515	98.299	1.1903	1293.2	405.48	2.7703	0.99715	0.0028498	0.0056997	0.23128	TRUE
NM_001123225_9778	NM_001123225	48.589/82.454/9.3116	115.74/108.87/7.6693	48.589	108.87	1.1478	1344.8	473.9	2.7693	0.99715	0.0028451	0.0056901	0.23128	TRUE
NM_013993_42741	NM_013993	69.846/46.49/143.75	144.28/62.721/197.31	69.846	144.28	1.0361	3003.5	724.16	2.7659	0.99715	0.0028514	0.0057028	0.23128	TRUE
NM_001256601_22399	NM_001256601	215.61/154.38/150.73	272.7/121.89/292.83	154.38	272.7	0.81678	1881.2	1831.8	2.7645	0.99715	0.0028513	0.0057025	0.23128	TRUE
NM_001258316_22974	NM_001258316	206.5/154.38/94.28	272.7/310.06/85.757	154.38	272.7	0.81678	3164.4	1831.8	2.7645	0.99715	0.0028513	0.0057025	0.23128	TRUE
NM_001291281_28181	NM_001291281	21.258/65.788/22.697	80.859/61.538/11.155	22.697	61.538	1.4	929.46	195.01	2.7814	0.99714	0.0028552	0.0057105	0.23132	TRUE
NM_001204883_20083	NM_001204883	54.662/133.33/60.525	206.11/128.99/34.163	60.525	128.99	1.0792	2667.5	612.54	2.7664	0.99715	0.0028544	0.0057088	0.23132	TRUE
NM_001278547_24918	NM_001278547	42.515/116.66/4.6558	141.11/98.224/2.7888	42.515	98.224	1.1892	3465.7	405.48	2.7665	0.99712	0.0028828	0.0057656	0.23326	TRUE
NM_001167917_15831	NM_001167917	413/227.19/402.14	195.01/172.78/482.47	402.14	195.01	-1.0403	15364	5628.3	2.7609	0.0028817	0.99712	0.0057634	0.23326	FALSE
NM_182532_67340	NM_182532	145.77/137.72/157.72	260.02/243.78/311.3	145.77	260.02	0.83063	103.79	1712.7	2.7607	0.99712	0.0028841	0.0057683	0.23326	TRUE
NM_001276506_24344	NM_001276506	85.03/79.823/189.14	369.42/85.206/168.38	85.03	168.38	0.97732	5433.2	911.43	2.7607	0.99711	0.0028906	0.0057811	0.23352	TRUE
NM_002731_31488	NM_002731	81.993/88.595/142	145.86/173.96/173.95	88.595	173.95	0.96549	1448	956.27	2.7603	0.99711	0.0028932	0.0057863	0.23352	TRUE
NM_130469_59875	NM_130469	133.62/95.612/96.026	185.5/207.1/90.289	96.026	185.5	0.94274	706.7	1050.8	2.7603	0.99711	0.0028923	0.0057845	0.23352	TRUE
NM_004843_36030	NM_004843	75.92/99.121/113.49	190.26/128.99/213.35	99.121	190.26	0.93377	372.31	1090.5	2.7598	0.9971	0.0028955	0.005791	0.23352	TRUE
NM_016270_46793	NM_016270	142.73/130.7/244.43	347.22/138.46/255.53	142.73	255.53	0.83576	5243.8	1671	2.7594	0.9971	0.0028958	0.0057915	0.23352	TRUE
NM_000955_2107	NM_000955	72.883/109.65/57.034	149.03/171.6/70.418	72.883	149.03	1.022	801.39	761.1	2.7603	0.9971	0.0028992	0.0057985	0.23366	TRUE
NM_016377_46986	NM_016377	136.66/149.12/333.47	264.77/173.96/379.28	149.12	264.77	0.82409	17071	1758.9	2.7577	0.99709	0.0029114	0.0058227	0.23451	TRUE
NM_001204519_20034	NM_001204519	203.47/373.68/204.86	321.85/386.98/344.07	204.86	344.07	0.74527	14251	2551.6	2.7561	0.99707	0.0029252	0.0058504	0.23548	TRUE
NM_000154_317	NM_000154	60.736/109.65/77.403	214.04/91.123/156.18	77.403	156.18	1.0034	658.73	816.57	2.7566	0.99707	0.0029299	0.0058597	0.23551	TRUE
NM_001001827_2431	NM_001001827	479.81/240.35/563.93	250.51/140.83/584.61	479.81	250.51	-0.93489	32210	6924.6	2.7556	0.002929	0.99707	0.005858	0.23551	FALSE
NM_001220778_20546	NM_001220778	136.66/116.66/237.45	291.73/101.77/246.46	136.66	246.46	0.84616	5279.2	1588	2.7556	0.99707	0.0029305	0.005861	0.23551	TRUE
NM_003646_33540	NM_003646	30.368/78.069/22.697	76.103/98.224/27.54	30.368	76.103	1.2975	1167.1	273.82	2.7638	0.99705	0.0029545	0.005909	0.23604	TRUE
NM_001286526_26801	NM_001286526	30.368/75.437/16.877	76.103/97.041/20.219	30.368	76.103	1.2975	1106.6	273.82	2.7638	0.99705	0.0029545	0.005909	0.23604	TRUE
NM_001039569_6173	NM_001039569	78.957/47.367/15.713	152.21/106.51/12.898	47.367	106.51	1.1523	999.93	460.02	2.7574	0.99705	0.0029535	0.005907	0.23604	TRUE
NM_003582_33406	NM_003582	224.72/215.78/225.22	575.53/300.59/371.61	224.72	371.61	0.72313	40.067	2844	2.7544	0.99706	0.00294	0.00588	0.23604	TRUE
NM_004966_36289	NM_004966	63.773/85.963/113.49	169.65/98.224/200.8	85.963	169.65	0.97253	624.94	923.14	2.7542	0.99705	0.0029482	0.0058965	0.23604	TRUE
NM_053017_59043	NM_053017	236.87/324.55/247.34	402.71/416.56/241.93	247.34	402.71	0.70101	3035.9	3182.4	2.7542	0.99706	0.0029421	0.0058841	0.23604	TRUE
NM_032843_57717	NM_032843	78.957/94.735/60.525	182.33/158.58/38.695	78.957	158.58	0.99698	294.33	835.77	2.7542	0.99705	0.0029514	0.0059028	0.23604	TRUE
NM_001386_28525	NM_001386	78.957/142.98/66.345	163.3/158.58/55.428	78.957	158.58	0.99698	2129	835.77	2.7542	0.99705	0.0029514	0.0059028	0.23604	TRUE
NM_001171654_16399	NM_001171654	81.993/109.65/214.17	206.11/158.58/317.58	109.65	206.11	0.90445	5844.6	1227.2	2.7537	0.99705	0.002949	0.0058979	0.23604	TRUE
NM_003407_33024	NM_003407	115.4/139.47/254.32	250.51/186.98/325.95	139.47	250.51	0.84032	6885.3	1626.4	2.7532	0.99705	0.0029512	0.0059023	0.23604	TRUE
NM_001080421_7438	NM_001080421	200.43/192.98/364.32	337.71/227.22/509.31	200.43	337.71	0.74977	13457	2487.1	2.7527	0.99704	0.0029558	0.0059116	0.23604	TRUE
NM_080872_59780	NM_080872	36.441/14.912/65.181	87.201/14.201/138.4	36.441	87.201	1.2362	644.75	338.72	2.758	0.99702	0.0029786	0.0059572	0.23743	TRUE
NM_017566_47739	NM_017566	54.662/48.245/85.55	125.25/62.721/118.87	54.662	118.87	1.1068	497.63	543.79	2.7536	0.99702	0.0029755	0.005951	0.23743	TRUE
NM_201612_69258	NM_201612	60.736/129.82/50.05	161.72/128.99/44.97	60.736	128.99	1.0743	2443.5	615.03	2.7523	0.99702	0.00298	0.0059599	0.23743	TRUE
NM_025263_55388	NM_025263	81.993/258.77/61.107	163.3/252.07/81.574	81.993	163.3	0.9853	15842	873.48	2.7512	0.99702	0.0029772	0.0059544	0.23743	TRUE
NM_024815_54737	NM_024815	88.067/142.98/77.403	172.82/253.25/56.474	88.067	172.82	0.96461	1564.6	949.62	2.7502	0.99702	0.0029843	0.0059686	0.23763	TRUE
NM_001102597_8991	NM_001102597	288.5/287.71/620.39	458.2/312.42/1066	288.5	458.2	0.66559	55076	3811.9	2.7487	0.99701	0.0029916	0.0059832	0.23794	TRUE
NM_005410_37284	NM_005410	334.05/221.05/357.33	126.84/149.11/384.16	334.05	149.11	-1.1583	6655.5	4527.2	2.7486	0.0029925	0.99701	0.0059849	0.23794	FALSE
NM_033181_58211	NM_033181	288.5/318.41/508.06	163.3/498.22/574.15	318.41	498.22	0.64425	18431	4279.7	2.7485	0.99701	0.0029932	0.0059865	0.23794	TRUE
NM_001253750_21865	NM_001253750	300.64/134.21/370.14	126.84/106.51/397.06	300.64	126.84	-1.2385	16265	4000.9	2.7479	0.0029989	0.997	0.0059978	0.23813	FALSE
NM_001163034_14725	NM_001163034	358.34/235.96/375.96	153.79/165.68/681.52	358.34	165.68	-1.1083	7643.7	4915.9	2.7479	0.002999	0.997	0.0059981	0.23813	FALSE
NM_001135863_11582	NM_001135863	167.02/130.7/391.67	290.14/205.92/669.67	167.02	290.14	0.79306	25893	2008.7	2.747	0.99699	0.0030073	0.0060145	0.23865	TRUE
NM_005167_36739	NM_005167	109.32/119.3/407.38	220.38/108.87/517.68	119.3	220.38	0.87995	41547	1354.5	2.7466	0.99699	0.0030124	0.0060249	0.23892	TRUE
NM_014692_43986	NM_014692	103.25/108.77/205.44	204.53/98.224/253.44	108.77	204.53	0.90484	4687.5	1215.7	2.7463	0.99698	0.0030159	0.0060317	0.23906	TRUE
NM_001193283_17968	NM_001193283	133.62/138.59/276.44	248.92/145.56/257.62	138.59	248.92	0.84023	9512.9	1614.4	2.7458	0.99698	0.0030189	0.0060379	0.23917	TRUE
NM_001281513_25286	NM_001281513	85.03/206.14/152.48	285.39/261.54/269.12	152.48	269.12	0.81559	3714.2	1805.4	2.7453	0.99698	0.0030236	0.0060472	0.2394	TRUE
NM_001523_28806	NM_001523	109.32/158.77/178.67	310.75/169.23/278.19	158.77	278.19	0.80525	1420.3	1892.9	2.7448	0.99697	0.0030282	0.0060563	0.23963	TRUE
NM_024615_54327	NM_024615	121.47/107.02/236.86	223.55/134.91/324.55	121.47	223.55	0.8746	6762.2	1383.5	2.7445	0.99697	0.0030321	0.0060643	0.2398	TRUE
NM_002189_30288	NM_002189	139.69/142.98/179.83	255.26/112.43/272.61	142.98	255.26	0.83175	684.4	1674.4	2.744	0.99696	0.0030357	0.0060714	0.23995	TRUE
NM_001163079_14732	NM_001163079	543.59/402.62/548.22	805.42/396.45/789.24	543.59	789.24	0.53714	9946	8017.4	2.7436	0.99696	0.0030389	0.0060778	0.24007	TRUE
NM_181887_67207	NM_181887	163.99/297.36/183.9	313.92/328.99/132.12	183.9	313.92	0.76823	6634.7	2248.6	2.7419	0.99695	0.0030542	0.0061084	0.24114	TRUE
NM_001261843_23251	NM_001261843	63.773/86.84/20.369	142.69/133.73/14.641	63.773	133.73	1.0566	1208	651.11	2.7415	0.99692	0.0030773	0.0061546	0.24283	TRUE
NM_001033873_5794	NM_001033873	151.84/109.65/268.29	267.95/87.573/272.96	151.84	267.95	0.81529	7670.5	1796.5	2.7393	0.99692	0.0030793	0.0061587	0.24285	TRUE
NM_022823_53448	NM_022823	57.699/52.63/90.206	123.67/81.656/143.63	57.699	123.67	1.0867	541.2	579.25	2.7409	0.99691	0.0030886	0.0061772	0.24344	TRUE
NM_014800_44223	NM_014800	239.91/157.89/373.05	391.61/157.4/436.45	239.91	391.61	0.70463	12226	3070.6	2.7377	0.99691	0.0030933	0.0061865	0.24367	TRUE
NM_032799_57607	NM_032799	115.4/109.65/273.53	118.91/214.2/364.64	115.4	214.2	0.88661	12519	1302.8	2.7373	0.9969	0.0030999	0.0061997	0.24405	TRUE
NM_007085_40895	NM_007085	27.331/59.648/29.681	91.958/74.556/40.09	29.681	74.556	1.3002	451.77	266.61	2.7483	0.9969	0.0031024	0.0062049	0.24412	TRUE
NM_172226_64658	NM_172226	182.21/196.49/199.04	331.36/216.57/356.62	196.49	331.36	0.75101	105.2	2429.9	2.7362	0.99689	0.003108	0.006216	0.24442	TRUE
NM_213589_70204	NM_213589	12.147/49.999/8.1477	93.543/39.053/12.898	12.147	39.053	1.6072	724.38	94.195	2.7722	0.99689	0.0031114	0.0062228	0.24455	TRUE
NM_014409_43454	NM_014409	97.177/76.314/62.853	164.89/153.84/48.456	76.314	153.84	1.002	308.23	803.16	2.7357	0.99688	0.0031232	0.0062463	0.24533	TRUE
NM_004037_34343	NM_004037	294.57/420.17/307.86	363.07/532.54/483.17	307.86	483.17	0.64853	6394.2	4113.8	2.7332	0.99686	0.0031365	0.006273	0.24624	TRUE
NM_001270434_23546	NM_001270434	39.478/46.49/33.755	126.84/92.307/43.924	39.478	92.307	1.2048	40.964	371.88	2.7395	0.99686	0.0031408	0.0062816	0.24644	TRUE
NM_001282917_26113	NM_001282917	133.62/192.1/275.27	325.02/315.97/358.02	192.1	325.02	0.75561	5169	2366.5	2.7324	0.99686	0.0031439	0.0062878	0.24655	TRUE
NM_002342_30639	NM_002342	69.846/71.928/171.68	160.13/63.905/146.76	71.928	146.76	1.0187	4977.6	749.46	2.7336	0.99685	0.0031462	0.0062923	0.24659	TRUE
NM_024681_54473	NM_024681	218.65/262.28/357.91	421.74/254.44/425.65	262.28	421.74	0.68319	5525.1	3408.9	2.7312	0.99684	0.0031556	0.0063112	0.24719	TRUE
NM_021128_52006	NM_021128	75.92/112.28/640.75	209.28/106.51/1107.2	112.28	209.28	0.89246	140300	1261.7	2.7309	0.99684	0.0031603	0.0063207	0.24728	TRUE
NM_016145_46565	NM_016145	115.4/136.84/187.4	245.75/142.01/270.87	136.84	245.75	0.84006	1507.9	1590.5	2.7308	0.99684	0.0031596	0.0063191	0.24728	TRUE
NM_001281768_25338	NM_001281768	133.62/123.68/169.35	240.99/146.74/264.59	133.62	240.99	0.84608	687.9	1546.8	2.7301	0.99683	0.0031666	0.0063331	0.24763	TRUE
NM_018367_49305	NM_018367	97.177/63.157/61.107	190.26/60.354/132.47	63.157	132.47	1.0568	580.81	643.77	2.7318	0.99683	0.0031695	0.0063389	0.24771	TRUE
NM_013974_42724	NM_013974	45.552/36.841/105.92	120.5/60.354/102.84	45.552	102.84	1.1574	1860.1	439.5	2.7326	0.99681	0.0031893	0.0063787	0.24902	TRUE
NM_001276724_24358	NM_001276724	54.662/90.349/15.713	134.77/118.34/27.888	54.662	118.34	1.1003	1395.3	543.79	2.7308	0.99681	0.0031897	0.0063794	0.24902	TRUE
NM_001114171_9556	NM_001114171	72.883/75.437/151.9	152.21/94.674/276.79	75.437	152.21	1.0031	2926.2	792.37	2.7272	0.99679	0.0032054	0.0064108	0.2501	TRUE
NM_021149_52064	NM_021149	85.03/78.069/121.63	236.24/60.354/167.33	85.03	167.33	0.96838	694.11	911.43	2.7261	0.99679	0.0032122	0.0064244	0.2505	TRUE
NM_001200003_19500	NM_001200003	94.141/130.7/102.43	256.85/112.43/194.17	102.43	194.17	0.91613	433.97	1133.2	2.7254	0.99679	0.0032145	0.006429	0.25053	TRUE
NM_001017420_4980	NM_001017420	63.773/72.805/144.91	126.84/147.93/231.82	72.805	147.93	1.0128	2640.5	760.15	2.7247	0.99677	0.0032314	0.0064628	0.25157	TRUE
NM_001004063_2788	NM_001004063	786.53/496.48/856.67	483.57/416.56/875.35	786.53	483.57	-0.70063	44524	12374	2.7235	0.0032297	0.99677	0.0064593	0.25157	FALSE
NM_001172677_16697	NM_001172677	85.03/88.595/172.85	172.82/59.171/233.57	88.595	172.82	0.95608	3555.6	956.27	2.7235	0.99676	0.003236	0.006472	0.25178	TRUE
NM_025204_55264	NM_025204	130.58/121.93/219.4	236.24/106.51/274.7	130.58	236.24	0.85036	3982.2	1505.7	2.7228	0.99676	0.0032378	0.0064755	0.25178	TRUE
NM_001204062_19790	NM_001204062	66.809/9.6489/4.0738	45.979/33.136/11.155	9.6489	33.136	1.6806	1649.2	72.076	2.7665	0.99675	0.0032485	0.006497	0.25213	TRUE
NM_017811_48176	NM_017811	60.736/58.771/115.81	153.79/85.206/128.29	60.736	128.29	1.0664	1518.7	615.03	2.7239	0.99675	0.0032494	0.0064989	0.25213	TRUE
NM_001160033_14372	NM_001160033	151.84/232.45/304.37	380.51/344.38/385.21	232.45	380.51	0.70861	5835.5	2959	2.7219	0.99675	0.0032455	0.006491	0.25213	TRUE
NM_021239_52236	NM_021239	227.76/273.68/226.39	164.89/430.77/374.05	227.76	374.05	0.71327	1055.2	2889.1	2.7217	0.99675	0.0032472	0.0064944	0.25213	TRUE
NM_001099755_8658	NM_001099755	170.06/168.42/390.51	293.31/152.66/563	170.06	293.31	0.78285	24299	2051.6	2.7211	0.99675	0.0032531	0.0065062	0.25228	TRUE
NM_001736_29234	NM_001736	109.32/115.79/352.09	158.55/214.2/581.13	115.79	214.2	0.88179	27942	1308	2.7211	0.99674	0.0032553	0.0065106	0.2523	TRUE
NM_001136218_11805	NM_001136218	148.8/157.89/236.28	275.87/172.78/301.54	157.89	275.87	0.80118	3113.8	1880.7	2.7205	0.99674	0.0032593	0.0065186	0.25247	TRUE
NM_001077242_7063	NM_001077242	133.62/188.59/151.31	266.36/308.87/201.84	151.31	266.36	0.81174	851.41	1789.3	2.7198	0.99673	0.0032667	0.0065334	0.25291	TRUE
NM_001291309_28196	NM_001291309	170.06/242.98/366.06	394.78/287.57/550.1	242.98	394.78	0.69796	10233	3116.7	2.7192	0.99673	0.0032721	0.0065443	0.25319	TRUE
NM_005745_38036	NM_005745	173.1/198.24/329.4	332.95/195.26/410.66	198.24	332.95	0.74511	8917.1	2455.4	2.7186	0.99672	0.0032785	0.0065571	0.25354	TRUE
NM_198540_68531	NM_198540	63.773/53.508/132.11	133.18/73.372/153.74	63.773	133.18	1.0507	2387.6	651.11	2.7201	0.99672	0.003284	0.006568	0.25382	TRUE
NM_021998_52667	NM_021998	100.21/142.1/97.772	195.01/190.53/73.207	100.21	190.53	0.92017	880.29	1104.6	2.7175	0.99671	0.003293	0.006586	0.25438	TRUE
NM_001083113_7903	NM_001083113	106.29/115.79/179.25	214.04/120.71/238.45	115.79	214.04	0.88072	2058.8	1308	2.7167	0.9967	0.0032992	0.0065984	0.25472	TRUE
NM_005901_38366	NM_005901	33.405/52.63/38.992	109.4/91.123/55.08	38.992	91.123	1.2038	108.61	366.55	2.7229	0.9967	0.0033044	0.0066088	0.25498	TRUE
NM_001190326_17643	NM_001190326	179.17/132.45/267.71	306/134.91/348.26	179.17	306	0.76886	5010.7	2180.9	2.7157	0.99669	0.0033066	0.0066133	0.25501	TRUE
NM_182760_67590	NM_182760	127.55/93.858/326.49	231.48/87.573/326.64	127.55	231.48	0.85483	20357	1464.8	2.7156	0.99669	0.0033089	0.0066177	0.25504	TRUE
NM_012176_41617	NM_012176	21.258/32.455/1.7459	66.59/57.988/2.0916	21.258	57.988	1.4061	253.05	180.68	2.7325	0.99667	0.0033319	0.0066639	0.25578	TRUE
NM_006045_38681	NM_006045	27.331/16.666/51.214	69.761/9.4674/189.29	27.331	69.761	1.3206	342.06	242.17	2.7266	0.99667	0.0033316	0.0066632	0.25578	TRUE
NM_001242829_20932	NM_001242829	24.294/31.578/57.616	77.688/14.201/115.39	31.578	77.688	1.2722	365.5	286.59	2.7237	0.99667	0.0033311	0.0066621	0.25578	TRUE
NM_022766_53379	NM_022766	30.368/38.596/97.19	90.372/27.219/206.03	38.596	90.372	1.2064	1750.5	362.2	2.7206	0.99667	0.0033294	0.0066588	0.25578	TRUE
NM_014690_43981	NM_014690	54.662/56.139/145.49	120.5/74.556/143.28	56.139	120.5	1.0884	3993.2	560.99	2.7172	0.99668	0.0033217	0.0066435	0.25578	TRUE
NM_173084_64768	NM_173084	57.699/120.17/48.886	123.67/123.08/64.143	57.699	123.08	1.0798	1990.3	579.25	2.7164	0.99667	0.0033274	0.0066549	0.25578	TRUE
NM_002253_30435	NM_002253	42.515/64.911/79.731	136.35/134.91/116.09	64.911	134.91	1.0441	360.6	664.71	2.715	0.99667	0.0033331	0.0066663	0.25578	TRUE
NM_001178133_17285	NM_001178133	224.72/207.01/396.33	369.42/205.92/415.89	224.72	369.42	0.71459	14881	2844	2.7132	0.99667	0.003332	0.006664	0.25578	TRUE
NM_001080514_7661	NM_001080514	60.736/46.49/27.935	118.91/104.14/6.6235	46.49	104.14	1.1466	273.62	450.09	2.7174	0.99666	0.0033371	0.0066741	0.25594	TRUE
NM_015044_44729	NM_015044	78.957/136.84/43.648	229.89/157.4/33.815	78.957	157.4	0.98624	2298.5	835.77	2.7132	0.99666	0.0033421	0.0066842	0.25618	TRUE
NM_001111308_9343	NM_001111308	75.92/80.7/348.02	160.13/82.839/391.83	80.7	160.13	0.97984	35742	857.39	2.7128	0.99665	0.003346	0.006692	0.25634	TRUE
NM_001164267_14939	NM_001164267	66.809/109.65/48.886	137.94/171.6/48.805	66.809	137.94	1.0349	1078.1	687.49	2.7127	0.99664	0.0033552	0.0067104	0.2569	TRUE
NM_005631_37802	NM_005631	48.589/68.42/12.803	126.84/107.69/3.4861	48.589	107.69	1.1322	836.92	473.9	2.715	0.99664	0.0033571	0.0067143	0.25691	TRUE
NM_025196_55257	NM_025196	24.294/44.736/7.5657	106.23/63.905/1.743	24.294	63.905	1.3595	348.85	211.1	2.7263	0.99664	0.0033617	0.0067234	0.25698	TRUE
NM_001161662_14613	NM_001161662	24.294/22.807/49.468	87.201/63.905/29.283	24.294	63.905	1.3595	317.96	211.1	2.7263	0.99664	0.0033617	0.0067234	0.25698	TRUE
NM_178571_66587	NM_178571	85.03/176.31/51.796	306/166.86/58.217	85.03	166.86	0.96436	4718.5	911.43	2.7106	0.99663	0.0033664	0.0067328	0.2572	TRUE
NM_001278508_24878	NM_001278508	100.21/81.577/220.57	190.26/106.51/329.08	100.21	190.26	0.9181	7416.3	1104.6	2.7093	0.99662	0.0033759	0.0067518	0.25779	TRUE
NM_003801_33878	NM_003801	124.51/115.79/201.36	226.72/173.96/239.14	124.51	226.72	0.85949	2991.4	1424	2.7086	0.99662	0.0033796	0.0067592	0.25793	TRUE
NM_001199281_19124	NM_001199281	163.99/168.42/263.05	294.9/170.41/290.39	168.42	290.39	0.78236	4487.7	2028.4	2.7082	0.99662	0.0033827	0.0067655	0.25802	TRUE
NM_181532_66841	NM_181532	115.4/60.525/43.066	161.72/46.153/127.59	60.525	127.59	1.0635	1657.9	612.53	2.7097	0.99661	0.0033912	0.0067825	0.25853	TRUE
NM_138441_60572	NM_138441	36.441/65.788/3.4919	161.72/86.39/2.4402	36.441	86.39	1.2228	973.45	338.72	2.7139	0.99659	0.0034056	0.0068112	0.25948	TRUE
NM_001284331_26370	NM_001284331	54.662/51.753/144.33	120.5/44.97/117.83	54.662	117.83	1.0941	4024.4	543.79	2.7088	0.99659	0.0034093	0.0068186	0.25962	TRUE
NM_001184796_17408	NM_001184796	9.1104/61.402/2.9099	31.709/76.922/2.4402	9.1104	31.709	1.6939	1386.4	67.423	2.7522	0.99658	0.0034159	0.0068317	0.25984	TRUE
NM_006805_40311	NM_006805	109.32/94.735/190.89	226.72/203.55/203.93	109.32	203.93	0.89341	3432.7	1223	2.7054	0.99659	0.0034142	0.0068285	0.25984	TRUE
NM_030594_55446	NM_030594	75.92/12.28/9.8936	168.06/39.053/9.0637	12.28	39.053	1.5926	2027.8	95.398	2.7411	0.99658	0.0034187	0.0068374	0.25991	TRUE
NM_006461_39580	NM_006461	63.773/61.402/174.01	142.69/68.638/132.82	63.773	132.82	1.0468	6079	651.11	2.7059	0.99657	0.0034273	0.0068546	0.26033	TRUE
NM_003374_32948	NM_003374	118.43/44.736/172.26	271.12/53.254/217.53	118.43	217.53	0.87161	4164.6	1343.1	2.704	0.99657	0.0034279	0.0068557	0.26033	TRUE
NM_003660_33580	NM_003660	33.405/16.666/67.509	80.859/31.952/131.08	33.405	80.859	1.2505	721.64	306.02	2.7127	0.99657	0.0034333	0.0068666	0.26046	TRUE
NM_001685_29105	NM_001685	33.405/11.403/129.2	80.859/26.035/101.79	33.405	80.859	1.2505	4830.3	306.02	2.7127	0.99657	0.0034333	0.0068666	0.26046	TRUE
NM_015250_45135	NM_015250	15.184/19.298/84.386	53.906/13.018/81.574	19.298	53.906	1.4356	2126.7	161.43	2.7239	0.99655	0.003448	0.006896	0.26088	TRUE
NM_001286840_27086	NM_001286840	94.141/68.42/200.2	180.74/72.189/255.18	94.141	180.74	0.93378	5955	1026.7	2.7029	0.99656	0.0034431	0.0068861	0.26088	TRUE
NM_012423_42139	NM_012423	94.141/75.437/258.4	180.74/73.372/202.19	94.141	180.74	0.93378	13665	1026.7	2.7029	0.99656	0.0034431	0.0068861	0.26088	TRUE
NM_002296_30554	NM_002296	163.99/112.28/210.09	283.8/127.81/325.6	163.99	283.8	0.7876	2399.8	1966	2.7022	0.99656	0.0034449	0.0068898	0.26088	TRUE
NM_024671_54450	NM_024671	151.84/104.38/271.78	266.36/196.45/311.3	151.84	266.36	0.80676	8319.2	1796.5	2.7019	0.99655	0.0034482	0.0068964	0.26088	TRUE
NM_002854_31777	NM_002854	72.883/64.911/215.33	147.45/48.52/208.81	72.883	147.45	1.0067	10177	761.1	2.7028	0.99655	0.0034517	0.0069033	0.26099	TRUE
NM_001253382_21831	NM_001253382	88.067/114.03/194.96	210.87/102.96/275.4	114.03	210.87	0.88112	3611.9	1284.8	2.7015	0.99655	0.0034534	0.0069068	0.26099	TRUE
NM_001265605_23283	NM_001265605	36.441/39.473/109.99	103.06/79.289/91.683	39.473	91.683	1.1954	2491.2	371.82	2.7076	0.99654	0.0034586	0.0069172	0.26124	TRUE
NM_001270584_23622	NM_001270584	33.405/34.21/138.51	144.28/18.935/82.271	34.21	82.271	1.2418	5439.6	314.64	2.7095	0.99654	0.0034626	0.0069251	0.26126	TRUE
NM_005444_37367	NM_005444	94.141/121.05/265.38	175.99/221.3/274	121.05	221.3	0.86503	10778	1377.8	2.7007	0.99654	0.0034612	0.0069224	0.26126	TRUE
NM_001161748_14635	NM_001161748	91.104/86.84/143.75	175.99/108.87/267.03	91.104	175.99	0.94232	1394.8	988.03	2.7005	0.99653	0.0034685	0.006937	0.26156	TRUE
NM_014322_43265	NM_014322	151.84/283.33/61.107	386.86/266.27/49.153	151.84	266.27	0.80628	12761	1796.5	2.6997	0.99653	0.0034703	0.0069406	0.26156	TRUE
NM_022455_53118	NM_022455	75.92/56.139/174.59	152.21/99.407/191.73	75.92	152.21	0.99404	5063.8	798.3	2.7	0.99652	0.0034798	0.0069596	0.26185	TRUE
NM_006082_38744	NM_006082	130.58/140.35/229.3	109.4/250.89/249.6	140.35	249.6	0.82615	4003.8	1638.4	2.6992	0.99652	0.0034765	0.0069531	0.26185	TRUE
NM_006113_38812	NM_006113	130.58/103.51/230.46	255.26/165.68/235.31	130.58	235.31	0.84471	5354.6	1505.7	2.6989	0.99652	0.0034796	0.0069593	0.26185	TRUE
NM_001424_28614	NM_001424	57.699/47.367/12.221	115.74/105.32/2.7888	47.367	105.32	1.1364	670.99	460.02	2.7022	0.99651	0.0034916	0.0069831	0.26245	TRUE
NM_001267548_23341	NM_001267548	136.66/91.226/163.54	244.16/80.473/419.37	136.66	244.16	0.83268	1393.2	1588	2.6978	0.99651	0.0034909	0.0069818	0.26245	TRUE
NM_001282915_26107	NM_001282915	85.03/151.75/59.361	166.47/175.15/55.777	85.03	166.47	0.96103	2555.3	911.43	2.6977	0.9965	0.003499	0.006998	0.26269	TRUE
NM_015549_45696	NM_015549	85.03/135.96/61.107	166.47/175.15/22.659	85.03	166.47	0.96103	1583.2	911.43	2.6977	0.9965	0.003499	0.006998	0.26269	TRUE
NM_032509_57186	NM_032509	81.993/146.49/55.288	161.72/192.9/70.418	81.993	161.72	0.97131	2436.4	873.48	2.6975	0.9965	0.0035023	0.0070046	0.26269	TRUE
NM_033379_58439	NM_033379	179.17/198.24/264.22	393.2/244.97/331.87	198.24	331.87	0.74045	2358.2	2455.4	2.6968	0.9965	0.0035004	0.0070009	0.26269	TRUE
NM_001167734_15773	NM_001167734	54.662/207.89/77.985	155.38/349.11/48.805	77.985	155.38	0.98538	8709.7	823.75	2.6965	0.99648	0.0035154	0.0070308	0.26295	TRUE
NM_031936_56308	NM_031936	157.91/102.63/66.345	233.06/104.14/193.48	102.63	193.48	0.90816	2186.4	1135.8	2.6956	0.99648	0.0035168	0.0070336	0.26295	TRUE
NM_001252269_21755	NM_001252269	167.02/193.86/175.17	488.33/299.41/122.01	175.17	299.41	0.76991	207.71	2124	2.6956	0.99649	0.0035138	0.0070277	0.26295	TRUE
NM_006042_38671	NM_006042	88.067/128.07/295.06	231.48/144.38/326.29	128.07	231.48	0.84898	14744	1471.8	2.6955	0.99648	0.0035153	0.0070305	0.26295	TRUE
NM_001143677_12580	NM_001143677	157.91/170.17/224.64	136.35/292.31/410.31	170.17	292.31	0.77696	1558.7	2053.2	2.6954	0.99648	0.0035156	0.0070311	0.26295	TRUE
NM_003828_33946	NM_003828	118.43/64.034/173.43	217.21/95.857/289.69	118.43	217.21	0.86949	2991.9	1343.1	2.6952	0.99648	0.003519	0.0070379	0.26295	TRUE
NM_005633_37810	NM_005633	118.43/195.61/88.46	217.21/314.79/41.484	118.43	217.21	0.86949	3427.2	1343.1	2.6952	0.99648	0.003519	0.0070379	0.26295	TRUE
NM_001282279_25470	NM_001282279	51.625/52.63/172.85	114.15/95.857/234.96	52.63	114.15	1.1024	7226.5	520.26	2.6973	0.99647	0.003532	0.007064	0.26379	TRUE
NM_182697_67540	NM_182697	334.05/290.34/566.84	515.28/382.25/563.35	334.05	515.28	0.62379	28052	4527.2	2.6935	0.99646	0.0035351	0.0070701	0.26387	TRUE
NM_001278585_24952	NM_001278585	72.883/81.577/242.68	82.445/160.95/370.22	81.577	160.95	0.97169	13015	868.3	2.6935	0.99645	0.0035456	0.0070912	0.26438	TRUE
NM_005966_38505	NM_005966	160.95/158.77/285.17	279.04/221.3/530.58	160.95	279.04	0.7901	7717.4	1923.4	2.6927	0.99646	0.0035443	0.0070885	0.26438	TRUE
NM_173630_65180	NM_173630	176.13/298.24/158.88	326.61/300.59/130.73	176.13	300.59	0.76774	7603.7	2137.7	2.6918	0.99645	0.0035537	0.0071075	0.26472	TRUE
NM_178190_66292	NM_178190	194.35/224.56/448.7	169.65/368.04/776.69	224.56	368.04	0.7103	25577	2841.6	2.6917	0.99645	0.003554	0.0071079	0.26472	TRUE
NM_006758_40202	NM_006758	148.8/199.12/130.36	280.63/261.54/74.602	148.8	261.54	0.80945	1435.9	1754.5	2.6914	0.99644	0.0035588	0.0071176	0.26493	TRUE
NM_001174150_16995	NM_001174150	57.699/152.63/65.181	134.77/155.03/33.466	65.181	134.77	1.0366	3851.5	667.95	2.6924	0.99643	0.0035679	0.0071358	0.26533	TRUE
NM_003561_33352	NM_003561	191.32/149.12/523.2	204.53/321.89/755.43	191.32	321.89	0.74755	55962	2355.2	2.6906	0.99643	0.0035668	0.0071336	0.26533	TRUE
NM_015686_45895	NM_015686	54.662/58.771/158.3	106.23/124.26/137.35	58.771	124.26	1.0674	4961.2	591.84	2.6919	0.99642	0.0035801	0.0071602	0.26609	TRUE
NM_007127_40961	NM_007127	39.478/51.753/100.1	112.57/79.289/298.41	51.753	112.57	1.1062	1244	510.14	2.6926	0.99642	0.0035844	0.0071688	0.26613	TRUE
NM_012181_41630	NM_012181	81.993/51.753/50.05	112.57/120.71/68.327	51.753	112.57	1.1062	458.68	510.14	2.6926	0.99642	0.0035844	0.0071688	0.26613	TRUE
NM_001013646_4718	NM_001013646	242.94/287.71/397.49	453.45/307.69/686.4	287.71	453.45	0.65447	7027.5	3799.8	2.6886	0.99641	0.0035876	0.0071751	0.26622	TRUE
NM_001008218_3945	NM_001008218	1178.3/1214/860.16	799.08/1229.6/733.12	1178.3	799.08	-0.55969	51237	19900	2.688	0.0035935	0.99641	0.0071871	0.26653	FALSE
NM_002663_31347	NM_002663	224.72/311.4/150.15	415.39/368.04/114.69	224.72	368.04	0.70924	6536.8	2844	2.6875	0.9964	0.0035998	0.0071996	0.26685	TRUE
NM_001002296_2600	NM_001002296	72.883/84.209/148.99	164.89/99.407/186.85	84.209	164.89	0.96115	2162.2	901.14	2.6877	0.99639	0.0036069	0.0072138	0.26723	TRUE
NM_014164_42958	NM_014164	42.515/78.946/15.713	96.714/112.43/18.476	42.515	96.714	1.167	1022.8	405.48	2.6916	0.99638	0.0036189	0.0072377	0.26755	TRUE
NM_001244008_21452	NM_001244008	42.515/21.929/69.255	96.714/15.384/112.95	42.515	96.714	1.167	569.4	405.48	2.6916	0.99638	0.0036189	0.0072377	0.26755	TRUE
NM_001792_29359	NM_001792	42.515/27.192/99.518	96.714/42.603/183.72	42.515	96.714	1.167	1742	405.48	2.6916	0.99638	0.0036189	0.0072377	0.26755	TRUE
NM_030923_55753	NM_030923	69.846/70.174/94.862	142.69/59.171/207.07	70.174	142.69	1.0136	304.8	728.13	2.6875	0.99638	0.0036165	0.007233	0.26755	TRUE
NM_001278458_24839	NM_001278458	318.86/300.87/420.19	494.67/342.01/527.44	318.86	494.67	0.63192	5295	4286.7	2.6851	0.99638	0.003625	0.0072499	0.26786	TRUE
NM_001199745_19310	NM_001199745	252.05/351.75/256.07	469.3/410.65/260.41	256.07	410.65	0.67925	4585.2	3314.5	2.685	0.99637	0.0036269	0.0072539	0.26786	TRUE
NM_001001556_2319	NM_001001556	400.86/544.73/645.41	467.72/823.66/785.41	544.73	785.41	0.5271	15418	8037.1	2.6847	0.99637	0.0036298	0.0072596	0.26793	TRUE
NM_144999_61697	NM_144999	115.4/95.612/213.58	220.38/136.09/212.3	115.4	212.3	0.87382	5016.1	1302.8	2.6847	0.99637	0.0036327	0.0072654	0.26801	TRUE
NM_001178020_17158	NM_001178020	54.662/138.59/38.992	117.33/169.23/22.659	54.662	117.33	1.088	3645	543.79	2.6872	0.99636	0.0036378	0.0072755	0.2681	TRUE
NM_058166_59258	NM_058166	54.662/115.79/37.828	117.33/173.96/25.1	54.662	117.33	1.088	2009.8	543.79	2.6872	0.99636	0.0036378	0.0072755	0.2681	TRUE
NM_153690_64235	NM_153690	267.24/235.08/293.32	540.65/262.72/425.65	267.24	425.65	0.66953	857	3484.7	2.6835	0.99636	0.0036428	0.0072857	0.2682	TRUE
NM_000511_1185	NM_000511	203.47/350.87/226.97	229.89/386.98/370.92	226.97	370.92	0.70613	7951.8	2877.4	2.6835	0.99636	0.003643	0.007286	0.2682	TRUE
NM_001114093_9513	NM_001114093	157.91/139.47/219.99	274.29/150.29/389.74	157.91	274.29	0.7927	2096.6	1881	2.6833	0.99635	0.003646	0.007292	0.26828	TRUE
NM_133465_60156	NM_133465	36.441/49.999/101.26	160.13/61.538/109.46	49.999	109.46	1.115	1405.9	490	2.6863	0.99634	0.0036564	0.0073129	0.26848	TRUE
NM_001102651_9010	NM_001102651	106.29/153.51/232.21	267.95/166.86/361.85	153.51	267.95	0.79965	4211.8	1819.7	2.6828	0.99635	0.0036514	0.0073028	0.26848	TRUE
NM_177552_66098	NM_177552	525.36/435.96/677.42	193.43/289.94/991.09	525.36	289.94	-0.85535	15557	7702.7	2.6825	0.0036542	0.99635	0.0073083	0.26848	FALSE
NM_001201965_19636	NM_001201965	270.27/239.47/471.4	429.66/377.51/637.6	270.27	429.66	0.66681	20700	3531.2	2.6823	0.99634	0.0036563	0.0073127	0.26848	TRUE
NM_012451_42194	NM_012451	130.58/199.12/12.803	234.65/246.15/33.815	130.58	234.65	0.84068	9284.5	1505.7	2.6819	0.99634	0.0036612	0.0073224	0.26868	TRUE
NM_005343_37152	NM_005343	100.21/104.38/21.533	256.85/189.35/32.769	100.21	189.35	0.91122	3104	1104.6	2.6819	0.99634	0.003665	0.0073299	0.26868	TRUE
NM_001018139_5164	NM_001018139	100.21/186.84/94.28	347.22/189.35/108.42	100.21	189.35	0.91122	3769.5	1104.6	2.6819	0.99634	0.003665	0.0073299	0.26868	TRUE
NM_172037_64555	NM_172037	57.699/59.648/128.62	141.11/86.39/125.5	59.648	125.5	1.0606	2380.2	602.17	2.6835	0.99633	0.0036708	0.0073416	0.26897	TRUE
NM_012444_42175	NM_012444	139.69/203.5/146.66	321.85/257.99/166.98	146.66	257.99	0.81062	1640	1725	2.6805	0.99632	0.0036763	0.0073527	0.2691	TRUE
NM_031936_56306	NM_031936	163.99/208.77/125.12	285.39/282.84/209.86	163.99	282.84	0.78272	1757.8	1966	2.6805	0.99632	0.0036765	0.0073529	0.2691	TRUE
NM_152559_63130	NM_152559	54.662/142.98/72.165	63.419/149.11/145.72	72.165	145.72	1.0038	2660.5	752.34	2.6816	0.99632	0.0036796	0.0073591	0.26915	TRUE
NM_004799_35935	NM_004799	112.36/126.31/149.57	228.31/203.55/242.98	126.31	228.31	0.84891	367.71	1448.2	2.6802	0.99632	0.003681	0.007362	0.26915	TRUE
NM_058238_59320	NM_058238	51.625/103.51/51.796	137.94/112.43/16.733	51.796	112.43	1.1032	1337	510.63	2.683	0.99631	0.0036881	0.0073762	0.26924	TRUE
NM_152343_62683	NM_152343	91.104/65.788/96.608	202.94/170.41/175.35	91.104	175.35	0.9371	335.59	988.03	2.6801	0.99631	0.0036864	0.0073728	0.26924	TRUE
NM_016510_47179	NM_016510	91.104/70.174/128.62	199.77/115.98/175.35	91.104	175.35	0.9371	922.63	988.03	2.6801	0.99631	0.0036864	0.0073728	0.26924	TRUE
NM_002282_30513	NM_002282	91.104/95.612/292.73	80.859/182.25/407.87	95.612	182.25	0.92351	19439	1045.5	2.6794	0.99631	0.0036934	0.0073867	0.26949	TRUE
NM_001164883_15247	NM_001164883	45.552/35.964/62.853	104.64/28.402/101.79	45.552	101.79	1.1428	195.63	439.5	2.6827	0.99629	0.0037066	0.0074132	0.27031	TRUE
NM_001101376_8894	NM_001101376	109.32/168.42/132.11	321.85/236.68/177.09	132.11	236.68	0.83645	918.73	1526.3	2.6768	0.99628	0.0037183	0.0074366	0.27102	TRUE
NM_001135694_11499	NM_001135694	127.55/141.23/175.17	274.29/145.56/249.95	141.23	249.95	0.81923	669.85	1650.4	2.6763	0.99628	0.0037226	0.0074452	0.27106	TRUE
NM_001130684_10794	NM_001130684	167.02/166.66/559.28	286.97/111.24/687.45	167.02	286.97	0.77726	76932	2008.7	2.6763	0.99628	0.0037227	0.0074454	0.27106	TRUE
NM_178502_66464	NM_178502	72.883/109.65/60.525	160.13/146.74/42.53	72.883	146.74	0.99979	752.14	761.1	2.6773	0.99627	0.0037263	0.0074527	0.27118	TRUE
NM_153613_64171	NM_153613	18.221/21.052/88.46	57.077/27.219/155.48	21.052	57.077	1.397	2275.9	178.65	2.6953	0.99627	0.0037316	0.0074631	0.27137	TRUE
NM_001042603_6759	NM_001042603	94.141/117.54/90.206	123.67/179.88/198.71	94.141	179.88	0.9269	281.54	1026.7	2.6759	0.99627	0.0037328	0.0074656	0.27137	TRUE
NM_001127228_9964	NM_001127228	279.38/137.72/300.3	117.33/110.06/354.53	279.38	117.33	-1.2447	10254	3671.1	2.6749	0.0037378	0.99626	0.0074757	0.2716	FALSE
NM_020639_51093	NM_020639	115.4/167.54/224.06	263.19/300.59/287.6	167.54	287.6	0.77598	2956.7	2016	2.6739	0.99625	0.0037488	0.0074977	0.27225	TRUE
NM_004839_36016	NM_004839	88.067/129.82/82.058	195.01/156.21/170.47	88.067	170.47	0.94498	889.78	949.62	2.674	0.99624	0.0037558	0.0075115	0.27259	TRUE
NM_001145678_13733	NM_001145678	194.35/317.54/214.75	353.56/515.97/250.3	214.75	353.56	0.71668	5490.7	2696.7	2.6731	0.99624	0.0037578	0.0075156	0.27259	TRUE
NM_006918_40555	NM_006918	206.5/152.63/90.206	377.34/266.27/91.683	152.63	266.27	0.79885	3399.4	1807.5	2.673	0.99624	0.0037594	0.0075187	0.27259	TRUE
NM_015461_45542	NM_015461	78.957/81.577/222.31	220.38/112.43/160.36	81.577	160.36	0.96645	9906.9	868.3	2.6736	0.99624	0.0037632	0.0075263	0.27273	TRUE
NM_001199692_19286	NM_001199692	151.84/221.05/150.73	130.01/265.09/284.81	151.84	265.09	0.79988	2395.5	1796.5	2.6718	0.99623	0.0037727	0.0075454	0.27328	TRUE
NM_002660_31340	NM_002660	88.067/96.489/35.5	210.87/170.41/70.07	88.067	170.41	0.94451	1417.1	949.62	2.6722	0.99622	0.003776	0.0075519	0.27335	TRUE
NM_018161_48891	NM_018161	81.993/162.28/54.706	261.6/160.95/67.281	81.993	160.95	0.96444	3595.1	873.48	2.6714	0.99621	0.0037874	0.0075748	0.27335	TRUE
NM_020909_51637	NM_020909	81.993/138.59/40.156	169.65/160.95/22.311	81.993	160.95	0.96444	2477	873.48	2.6714	0.99621	0.0037874	0.0075748	0.27335	TRUE
NM_006548_39759	NM_006548	297.61/331.57/537.16	510.52/385.8/669.32	331.57	510.52	0.62113	21711	4487.9	2.6712	0.99622	0.0037785	0.007557	0.27335	TRUE
NM_001290223_28022	NM_001290223	106.29/113.16/155.97	218.8/155.03/208.47	113.16	208.47	0.87572	940.1	1273.3	2.6711	0.99622	0.0037836	0.0075671	0.27335	TRUE
NM_000127_266	NM_000127	188.28/233.33/325.91	378.93/241.42/395.67	233.33	378.93	0.6972	5299.9	2972.1	2.6707	0.99622	0.0037845	0.007569	0.27335	TRUE
NM_033430_58528	NM_033430	185.24/276.31/126.87	439.18/312.42/158.96	185.24	312.42	0.75092	5850.2	2267.8	2.6706	0.99621	0.0037857	0.0075714	0.27335	TRUE
NM_001005489_3617	NM_001005489	400.86/394.73/93.698	196.6/448.52/114.69	394.73	196.6	-1.0019	45328	5506.7	2.67	0.003793	0.99621	0.0075859	0.27357	FALSE
NM_024665_54438	NM_024665	179.17/271.05/182.74	323.44/308.87/183.72	182.74	308.87	0.75401	3905.4	2231.9	2.6699	0.99621	0.0037944	0.0075887	0.27357	TRUE
NM_001661_29055	NM_001661	97.177/195.61/114.65	269.53/210.65/49.153	114.65	210.65	0.87192	3430	1293	2.6698	0.9962	0.0037975	0.0075951	0.27362	TRUE
NM_001142286_12112	NM_001142286	239.91/243.85/339.29	393.2/312.42/468.53	243.85	393.2	0.687	4561.9	3129.9	2.6694	0.9962	0.003799	0.007598	0.27362	TRUE
NM_017515_47657	NM_017515	200.43/108.77/208.93	61.834/67.455/222.41	200.43	67.455	-1.557	4236.8	2487.1	2.6689	0.003805	0.9962	0.00761	0.27391	FALSE
NM_003844_33975	NM_003844	106.29/134.21/226.97	239.41/172.78/319.67	134.21	239.41	0.8303	4692.2	1554.8	2.668	0.99618	0.0038169	0.0076337	0.27462	TRUE
NM_001477_28705	NM_001477	507.14/850.86/687.89	1442.8/962.12/870.12	687.89	962.12	0.48343	29614	10572	2.6671	0.99617	0.0038253	0.0076506	0.27509	TRUE
NM_018960_49993	NM_018960	139.69/94.735/286.91	247.33/89.94/390.79	139.69	247.33	0.81974	11848	1629.4	2.6666	0.99617	0.0038317	0.0076634	0.2754	TRUE
NM_033200_58250	NM_033200	15.184/68.42/13.385	55.492/44.97/1.3944	15.184	44.97	1.5061	1418.6	122.11	2.6954	0.99616	0.00384	0.00768	0.27558	TRUE
NM_001278249_24660	NM_001278249	60.736/67.542/107.08	137.94/65.088/408.57	67.542	137.94	1.0194	804.91	696.32	2.6677	0.99616	0.0038391	0.0076783	0.27558	TRUE
NM_198479_68413	NM_198479	127.55/214.91/83.804	336.12/229.58/172.56	127.55	229.58	0.84301	4772.7	1464.8	2.6661	0.99616	0.0038384	0.0076768	0.27558	TRUE
NM_005040_36464	NM_005040	97.177/121.93/272.95	65.004/221.3/390.09	121.93	221.3	0.8547	11710	1389.5	2.6658	0.99616	0.0038421	0.0076842	0.27558	TRUE
NM_013264_42359	NM_013264	78.957/121.05/92.534	209.28/151.48/177.09	92.534	177.09	0.92906	498.76	1006.2	2.6657	0.99615	0.0038482	0.0076964	0.27588	TRUE
NM_203390_69418	NM_203390	81.993/127.19/90.788	174.4/210.65/62.4	90.788	174.4	0.93429	701.23	984.03	2.6655	0.99615	0.0038512	0.0077024	0.27595	TRUE
NM_000178_380	NM_000178	276.35/357.01/268.29	347.22/436.68/478.98	276.35	436.68	0.65819	3285.6	3624.4	2.6632	0.99613	0.0038697	0.0077393	0.27713	TRUE
NM_001163817_14854	NM_001163817	18.221/11.403/3.4919	47.564/36.686/2.7888	11.403	36.686	1.6033	54.534	87.522	2.7025	0.99613	0.0038724	0.0077449	0.27719	TRUE
NM_183001_67747	NM_183001	115.4/85.963/48.886	520.04/166.86/19.173	85.963	166.86	0.9488	1120.6	923.14	2.6626	0.99611	0.0038856	0.0077712	0.27799	TRUE
NM_003358_32910	NM_003358	106.29/185.08/165.28	283.8/171.6/497.46	165.28	283.8	0.77633	1936.2	1984.2	2.6607	0.9961	0.0038994	0.0077988	0.27883	TRUE
NM_014051_42831	NM_014051	88.067/165.79/98.354	210.87/185.8/71.813	98.354	185.8	0.91083	2326.5	1080.6	2.6601	0.99609	0.0039118	0.0078237	0.27958	TRUE
NM_001042729_6813	NM_001042729	182.21/259.64/129.78	307.58/323.07/139.44	182.21	307.58	0.75218	4372.5	2224.3	2.6584	0.99607	0.0039264	0.0078528	0.28048	TRUE
NM_213589_70203	NM_213589	261.16/169.29/164.7	496.25/202.37/289.34	169.29	289.34	0.76972	4230.6	2040.8	2.6574	0.99606	0.0039375	0.0078751	0.28113	TRUE
NM_002631_31280	NM_002631	18.221/22.807/95.444	60.248/26.035/128.98	22.807	60.248	1.3633	2648.6	196.11	2.6736	0.99604	0.0039562	0.0079124	0.28145	TRUE
NM_019010_50096	NM_019010	15.184/22.807/56.452	60.248/27.219/99.004	22.807	60.248	1.3633	595.05	196.11	2.6736	0.99604	0.0039562	0.0079124	0.28145	TRUE
NM_005610_37752	NM_005610	51.625/46.49/25.607	141.11/102.96/14.99	46.49	102.96	1.1303	231.24	450.09	2.6616	0.99606	0.0039441	0.0078882	0.28145	TRUE
NM_176791_65872	NM_176791	48.589/81.577/36.082	115.74/106.51/9.0637	48.589	106.51	1.1164	622.32	473.9	2.6606	0.99605	0.0039507	0.0079013	0.28145	TRUE
NM_018340_49244	NM_018340	63.773/57.894/229.3	131.59/47.337/248.21	63.773	131.59	1.0336	13717	651.11	2.6579	0.99604	0.0039559	0.0079118	0.28145	TRUE
NM_002442_30854	NM_002442	203.47/156.14/265.96	378.93/218.93/337.1	203.47	337.1	0.7256	3072.9	2531.3	2.6561	0.99605	0.0039522	0.0079044	0.28145	TRUE
NM_002411_30779	NM_002411	151.84/207.01/354.42	96.714/342.01/343.38	207.01	342.01	0.72157	12387	2583.2	2.6561	0.99605	0.0039526	0.0079052	0.28145	TRUE
NM_138711_60757	NM_138711	230.8/240.35/307.86	402.71/267.45/387.65	240.35	387.65	0.68737	2325	3077.2	2.6554	0.99604	0.0039603	0.0079205	0.2816	TRUE
NM_001098202_8201	NM_001098202	60.736/79.823/31.427	139.52/126.63/24.402	60.736	126.63	1.0477	611.67	615.03	2.6569	0.99603	0.0039716	0.0079433	0.28169	TRUE
NM_016359_46949	NM_016359	60.736/58.771/70.419	130.01/126.63/113.3	60.736	126.63	1.0477	48.813	615.03	2.6569	0.99603	0.0039716	0.0079433	0.28169	TRUE
NM_173548_65048	NM_173548	72.883/107.02/208.35	202.94/152.66/198.71	107.02	198.71	0.88664	5716.6	1192.8	2.6549	0.99603	0.003971	0.007942	0.28169	TRUE
NM_001286638_26889	NM_001286638	279.38/348.24/238.61	592.97/440.23/150.25	279.38	440.23	0.65413	3201.7	3671.1	2.6547	0.99603	0.003969	0.007938	0.28169	TRUE
NM_021249_52264	NM_021249	148.8/198.24/260.72	329.78/152.66/437.5	198.24	329.78	0.73135	3174.2	2455.4	2.6546	0.99603	0.0039707	0.0079415	0.28169	TRUE
NM_001198805_18819	NM_001198805	227.76/278.06/179.25	534.31/370.41/198.01	227.76	370.41	0.69919	2442	2889.1	2.6539	0.99602	0.0039779	0.0079557	0.28199	TRUE
NM_001419_28600	NM_001419	39.478/57.016/79.149	120.5/84.023/129.33	57.016	120.5	1.0664	398.71	571.25	2.656	0.99601	0.0039881	0.0079762	0.28257	TRUE
NM_003614_33474	NM_003614	85.03/97.366/149.57	66.59/198.81/184.06	97.366	184.06	0.91179	1438.6	1067.9	2.653	0.996	0.0039951	0.0079901	0.28292	TRUE
NM_016358_46947	NM_016358	121.47/230.7/50.632	274.29/220.12/48.456	121.47	220.12	0.85236	8474.2	1383.5	2.6521	0.996	0.0040018	0.0080037	0.28323	TRUE
NM_153695_64243	NM_153695	118.43/74.56/272.36	215.62/71.005/342.68	118.43	215.62	0.85897	12810	1343.1	2.652	0.996	0.0040034	0.0080069	0.28323	TRUE
NM_024015_53735	NM_024015	75.92/92.103/161.21	175.99/117.16/187.9	92.103	175.99	0.92674	2518.6	1000.7	2.6517	0.99599	0.0040116	0.0080232	0.28366	TRUE
NM_002467_30899	NM_002467	66.809/57.016/218.24	136.35/60.354/312.7	66.809	136.35	1.0183	11514	687.49	2.6522	0.99598	0.00402	0.00804	0.2839	TRUE
NM_018841_49795	NM_018841	66.809/79.823/197.87	156.96/78.106/252.39	79.823	156.96	0.96674	7052.4	846.5	2.6513	0.99598	0.0040212	0.0080423	0.2839	TRUE
NM_152305_62594	NM_152305	69.846/87.717/197.87	69.761/169.23/268.77	87.717	169.23	0.94019	6226.7	945.21	2.6513	0.99598	0.004018	0.008036	0.2839	TRUE
NM_001039877_6301	NM_001039877	72.883/119.3/129.2	221.97/87.573/216.83	119.3	216.83	0.85664	1126.1	1354.5	2.6502	0.99598	0.0040245	0.008049	0.284	TRUE
NM_032444_57083	NM_032444	94.141/162.28/229.3	279.04/125.44/379.28	162.28	279.04	0.77833	4567.2	1942	2.6497	0.99597	0.0040292	0.0080583	0.28418	TRUE
NM_006893_40505	NM_006893	91.104/83.332/193.22	174.4/117.16/247.51	91.104	174.4	0.92934	5243.6	988.03	2.65	0.99597	0.0040317	0.0080634	0.28419	TRUE
NM_032830_57683	NM_032830	48.589/85.963/204.86	166.47/127.81/204.63	85.963	166.47	0.94547	7766.1	923.14	2.6499	0.99596	0.0040354	0.0080708	0.28419	TRUE
NM_018706_49744	NM_018706	78.957/85.963/269.45	166.47/85.206/298.06	85.963	166.47	0.94547	16859	923.14	2.6499	0.99596	0.0040354	0.0080708	0.28419	TRUE
NM_170606_64382	NM_170606	6.0736/27.192/4.6558	33.295/23.668/0.69721	6.0736	23.668	1.8022	224.01	42.111	2.7114	0.99594	0.0040591	0.0081183	0.28458	TRUE
NM_025240_55344	NM_025240	9.1104/39.473/12.803	39.637/59.171/13.944	12.803	39.637	1.5578	362.45	100.14	2.6815	0.99593	0.0040738	0.0081476	0.28458	TRUE
NM_001160116_14394	NM_001160116	39.478/20.175/69.837	95.128/43.787/90.637	39.478	90.637	1.1788	647.13	371.88	2.6529	0.99593	0.004073	0.008146	0.28458	TRUE
NM_000911_2005	NM_000911	72.883/99.998/80.895	169.65/158.58/74.602	80.895	158.58	0.96243	214.56	859.8	2.6493	0.99596	0.0040447	0.0080893	0.28458	TRUE
NM_006608_39900	NM_006608	63.773/99.998/45.976	141.11/131.36/20.568	63.773	131.36	1.031	814.49	651.11	2.6487	0.99593	0.0040651	0.0081303	0.28458	TRUE
NM_001101330_8865	NM_001101330	21.258/64.911/114.65	133.18/80.473/274	64.911	133.18	1.0256	2189.8	664.71	2.6479	0.99593	0.0040734	0.0081468	0.28458	TRUE
NM_133443_60111	NM_133443	85.03/182.45/108.83	266.36/201.18/133.17	108.83	201.18	0.88039	2993.4	1216.5	2.6479	0.99595	0.0040538	0.0081076	0.28458	TRUE
NM_031409_56040	NM_031409	91.104/102.63/174.59	191.84/92.307/262.5	102.63	191.84	0.89599	2655.8	1135.8	2.6472	0.99594	0.0040633	0.0081265	0.28458	TRUE
NM_016547_47251	NM_016547	167.02/178.07/395.16	301.24/202.37/482.47	178.07	301.24	0.7552	23626	2165.2	2.6471	0.99594	0.0040595	0.008119	0.28458	TRUE
NM_173664_65243	NM_173664	66.809/82.454/126.87	150.62/160.95/163.5	82.454	160.95	0.95645	1108.8	879.22	2.6471	0.99593	0.0040704	0.0081407	0.28458	TRUE
NM_002536_31071	NM_002536	136.66/110.52/111.16	214.04/124.26/204.63	111.16	204.63	0.87454	325.28	1247	2.647	0.99594	0.0040633	0.0081266	0.28458	TRUE
NM_002283_30518	NM_002283	157.91/185.96/143.75	272.7/293.49/125.15	157.91	272.7	0.78437	493.67	1881	2.6467	0.99594	0.0040647	0.0081293	0.28458	TRUE
NM_022748_53331	NM_022748	188.28/170.17/265.96	315.51/176.33/329.43	188.28	315.51	0.74172	3181.2	2311.4	2.6463	0.99593	0.0040687	0.0081373	0.28458	TRUE
NM_178829_66623	NM_178829	188.28/180.7/321.25	315.51/170.41/727.89	188.28	315.51	0.74172	8869.2	2311.4	2.6463	0.99593	0.0040687	0.0081373	0.28458	TRUE
NM_006904_40527	NM_006904	100.21/161.4/64.017	207.7/188.16/57.171	100.21	188.16	0.90223	2527	1104.6	2.6463	0.99593	0.0040742	0.0081484	0.28458	TRUE
NM_001290331_28102	NM_001290331	245.98/221.93/324.74	394.78/239.05/443.77	245.98	394.78	0.68032	3391	3161.9	2.6463	0.99593	0.0040691	0.0081383	0.28458	TRUE
NM_001005914_3735	NM_001005914	145.77/278.94/142.58	255.26/345.56/205.33	145.77	255.26	0.8041	8872.9	1712.7	2.6458	0.99592	0.0040757	0.0081513	0.28458	TRUE
[truncated: 67,757 more rows]

## Sheet: Table S2.2
		Table S2.2.convered official gene symbol from candidate sgRNAs list on DAVID.
Refseq ID	Offical gene symbol	Species	Gene Name
NM_001163315	FBXL17	Homo sapiens	F-box and leucine rich repeat protein 17(FBXL17)
NM_017514	PLXNA3	Homo sapiens	plexin A3(PLXNA3)
NM_025069	ZNF703	Homo sapiens	zinc finger protein 703(ZNF703)
NM_138370	PKDCC	Homo sapiens	protein kinase domain containing, cytoplasmic(PKDCC)
NM_001719	BMP7	Homo sapiens	bone morphogenetic protein 7(BMP7)
NM_016002	SCCPDH	Homo sapiens	saccharopine dehydrogenase (putative)(SCCPDH)
NM_002391	MDK	Homo sapiens	midkine (neurite growth-promoting factor 2)(MDK)
NM_080660	ZC3HAV1L	Homo sapiens	zinc finger CCCH-type containing, antiviral 1 like(ZC3HAV1L)
NM_153442	GPR26	Homo sapiens	G protein-coupled receptor 26(GPR26)
NM_001136020	ICA1	Homo sapiens	islet cell autoantigen 1(ICA1)
NM_001243718	RAB6A	Homo sapiens	RAB6A, member RAS oncogene family(RAB6A)
NM_015898	ZBTB7A	Homo sapiens	zinc finger and BTB domain containing 7A(ZBTB7A)
NM_014293	nptxr	Homo sapiens	neuronal pentraxin receptor(NPTXR)
NM_205843	nfic	Homo sapiens	nuclear factor I C(NFIC)
NM_016565	COA4	Homo sapiens	cytochrome c oxidase assembly factor 4 homolog(COA4)
NM_001130100	KIFC3	Homo sapiens	kinesin family member C3(KIFC3)
NM_005486	TOM1L1	Homo sapiens	target of myb1 like 1 membrane trafficking protein(TOM1L1)
NM_001720	BMP8B	Homo sapiens	bone morphogenetic protein 8b(BMP8B)
NM_130849	SLC39A4	Homo sapiens	solute carrier family 39 member 4(SLC39A4)
NM_005080	XBP1	Homo sapiens	X-box binding protein 1(XBP1)
NM_001207009	ZNF497	Homo sapiens	zinc finger protein 497(ZNF497)
NM_001145139	CXorf49B	Homo sapiens	chromosome X open reading frame 49B(CXorf49B)
NM_025059	CCDC170	Homo sapiens	coiled-coil domain containing 170(CCDC170)
NM_001136036	ZNF692	Homo sapiens	zinc finger protein 692(ZNF692)
NM_007041	ATE1	Homo sapiens	arginyltransferase 1(ATE1)
NM_138804	m1ap	Homo sapiens	meiosis 1 associated protein(M1AP)
NM_001013632	TCTEX1D4	Homo sapiens	Tctex1 domain containing 4(TCTEX1D4)
NM_139245	PPM1L	Homo sapiens	protein phosphatase, Mg2+/Mn2+ dependent 1L(PPM1L)
NM_001127203	PCID2	Homo sapiens	PCI domain containing 2(PCID2)
NM_153254	TTLL10	Homo sapiens	tubulin tyrosine ligase like 10(TTLL10)
NM_001528	HGFAC	Homo sapiens	HGF activator(HGFAC)
NM_005493	RANBP9	Homo sapiens	RAN binding protein 9(RANBP9)
NM_001042402	NAAA	Homo sapiens	N-acylethanolamine acid amidase(NAAA)
NM_004215	EBAG9	Homo sapiens	estrogen receptor binding site associated, antigen, 9(EBAG9)
NM_001258454	TNIP1	Homo sapiens	TNFAIP3 interacting protein 1(TNIP1)
NM_001145132	C5orf52	Homo sapiens	chromosome 5 open reading frame 52(C5orf52)
NM_032731	TXNDC17	Homo sapiens	thioredoxin domain containing 17(TXNDC17)
NM_001004311	FIGLA	Homo sapiens	folliculogenesis specific bHLH transcription factor(FIGLA)
NM_001134773	STX16	Homo sapiens	syntaxin 16(STX16)
NM_001134778	PBX3	Homo sapiens	PBX homeobox 3(PBX3)
NM_138395	MARS2	Homo sapiens	methionyl-tRNA synthetase 2, mitochondrial(MARS2)
NM_001134363	RBM20	Homo sapiens	RNA binding motif protein 20(RBM20)
NM_138396	2018-03-09	Homo sapiens	membrane associated ring-CH-type finger 9(MARCH9)
NM_001127212	GAGE2A	Homo sapiens	G antigen 2A(GAGE2A)
NM_001204265	NR3C1	Homo sapiens	nuclear receptor subfamily 3 group C member 1(NR3C1)
NM_005982	SIX1	Homo sapiens	SIX homeobox 1(SIX1)
NM_001285829	CEBPA	Homo sapiens	CCAAT/enhancer binding protein alpha(CEBPA)
NM_001242874	PRKCZ	Homo sapiens	protein kinase C zeta(PRKCZ)
NM_001286351	DACT2	Homo sapiens	dishevelled binding antagonist of beta catenin 2(DACT2)
NM_001258248	SP6	Homo sapiens	Sp6 transcription factor(SP6)
NM_000252	MTM1	Homo sapiens	myotubularin 1(MTM1)
NM_001243731	rarg	Homo sapiens	retinoic acid receptor gamma(RARG)
NM_001039613	IAH1	Homo sapiens	isoamyl acetate-hydrolyzing esterase 1 homolog(IAH1)
NM_007068	DMC1	Homo sapiens	DNA meiotic recombinase 1(DMC1)
NM_001271518	KCNMA1	Homo sapiens	potassium calcium-activated channel subfamily M alpha 1(KCNMA1)
NM_001004	RPLP2	Homo sapiens	ribosomal protein lateral stalk subunit P2(RPLP2)
NM_024980	GPR157	Homo sapiens	G protein-coupled receptor 157(GPR157)
NM_006593	TBR1	Homo sapiens	T-box, brain 1(TBR1)
NM_001135176	NEDD1	Homo sapiens	neural precursor cell expressed, developmentally down-regulated 1(NEDD1)
NM_001199687	EDA2R	Homo sapiens	ectodysplasin A2 receptor(EDA2R)
NM_153230	FBXO39	Homo sapiens	F-box protein 39(FBXO39)
NM_024759	NIPAL2	Homo sapiens	NIPA like domain containing 2(NIPAL2)
NM_016006	ABHD5	Homo sapiens	abhydrolase domain containing 5(ABHD5)
NM_001204255	SCARB2	Homo sapiens	scavenger receptor class B member 2(SCARB2)
NM_016009	SH3GLB1	Homo sapiens	SH3 domain containing GRB2 like endophilin B1(SH3GLB1)
NM_001093772	KIT	Homo sapiens	KIT proto-oncogene receptor tyrosine kinase(KIT)
NM_014699	ZNF646	Homo sapiens	zinc finger protein 646(ZNF646)
NM_001024858	SPTB	Homo sapiens	spectrin beta, erythrocytic(SPTB)
NM_205856	SPACA5	Homo sapiens	sperm acrosome associated 5(SPACA5)
NM_016516	VPS54	Homo sapiens	VPS54, GARP complex subunit(VPS54)
NM_000031	ALAD	Homo sapiens	aminolevulinate dehydratase(ALAD)
NM_001126181	NRGN	Homo sapiens	neurogranin(NRGN)
NM_001099285	PTMA	Homo sapiens	prothymosin, alpha(PTMA)
NM_007010	DDX52	Homo sapiens	DExD-box helicase 52(DDX52)
NM_001257342	Bcs1l	Homo sapiens	BCS1 homolog, ubiquinol-cytochrome c reductase complex chaperone(BCS1L)
NM_013341	OLA1	Homo sapiens	Obg like ATPase 1(OLA1)
NM_000025	ADRB3	Homo sapiens	adrenoceptor beta 3(ADRB3)
NM_080628	TLDC2	Homo sapiens	TBC/LysM-associated domain containing 2(TLDC2)
NM_019892	INPP5E	Homo sapiens	inositol polyphosphate-5-phosphatase E(INPP5E)
NM_138328	RHBDL3	Homo sapiens	rhomboid like 3(RHBDL3)
NM_002346	LY6E	Homo sapiens	lymphocyte antigen 6 complex, locus E(LY6E)
NM_024940	DOCK5	Homo sapiens	dedicator of cytokinesis 5(DOCK5)
NM_006577	B3GNT2	Homo sapiens	UDP-GlcNAc:betaGal beta-1,3-N-acetylglucosaminyltransferase 2(B3GNT2)
NM_002360	MAFK	Homo sapiens	MAF bZIP transcription factor K(MAFK)
NM_016226	VPS29	Homo sapiens	VPS29, retromer complex component(VPS29)
NM_001193466	KANSL1	Homo sapiens	KAT8 regulatory NSL complex subunit 1(KANSL1)
NM_001164811	Pet117	Homo sapiens	PET117 homolog(PET117)
NM_000232	SGCB	Homo sapiens	sarcoglycan beta(SGCB)
NM_175710	CR1L	Homo sapiens	complement C3b/C4b receptor 1 like(CR1L)
NM_001080541	MGA	Homo sapiens	MGA, MAX dimerization protein(MGA)
NM_016231	NLK	Homo sapiens	nemo like kinase(NLK)
NM_013319	UBIAD1	Homo sapiens	UbiA prenyltransferase domain containing 1(UBIAD1)
NM_173199	NR4A3	Homo sapiens	nuclear receptor subfamily 4 group A member 3(NR4A3)
NM_015676	TMEM251	Homo sapiens	transmembrane protein 251(TMEM251)
NM_006560	CELF1	Homo sapiens	CUGBP, Elav-like family member 1(CELF1)
NM_001100399	PDS5A	Homo sapiens	PDS5 cohesin associated factor A(PDS5A)
NM_006562	LBX1	Homo sapiens	ladybird homeobox 1(LBX1)
NM_007226	NXPH2	Homo sapiens	neurexophilin 2(NXPH2)
NM_007033	RER1	Homo sapiens	retention in endoplasmic reticulum sorting receptor 1(RER1)
NM_001164232	DDHD2	Homo sapiens	DDHD domain containing 2(DDHD2)
NM_016540	GPR83	Homo sapiens	G protein-coupled receptor 83(GPR83)
NM_024701	ASB13	Homo sapiens	ankyrin repeat and SOCS box containing 13(ASB13)
NM_001287253	ccni2	Homo sapiens	cyclin I family member 2(CCNI2)
NM_001136001	ABL2	Homo sapiens	ABL proto-oncogene 2, non-receptor tyrosine kinase(ABL2)
NM_001083111	GNRH1	Homo sapiens	gonadotropin releasing hormone 1(GNRH1)
NM_080881	DBN1	Homo sapiens	drebrin 1(DBN1)
NM_015680	CNPPD1	Homo sapiens	cyclin Pas1/PHO80 domain containing 1(CNPPD1)
NM_080606	BHLHE23	Homo sapiens	basic helix-loop-helix family member e23(BHLHE23)
NM_001100389	TMEM192	Homo sapiens	transmembrane protein 192(TMEM192)
NM_016053	CCDC53	Homo sapiens	coiled-coil domain containing 53(CCDC53)
NM_007231	SLC6A14	Homo sapiens	solute carrier family 6 member 14(SLC6A14)
NM_020812	DOCK6	Homo sapiens	dedicator of cytokinesis 6(DOCK6)
NM_001287240	ITM2C	Homo sapiens	integral membrane protein 2C(ITM2C)
NM_153478	CSAG1	Homo sapiens	chondrosarcoma associated gene 1(CSAG1)
NM_145115	ZSCAN25	Homo sapiens	zinc finger and SCAN domain containing 25(ZSCAN25)
NM_013327	PARVB	Homo sapiens	parvin beta(PARVB)
NM_001198569	ATP6V0C	Homo sapiens	ATPase H+ transporting V0 subunit c(ATP6V0C)
NM_001145399	MPPED2	Homo sapiens	metallophosphoesterase domain containing 2(MPPED2)
NM_001246	ENTPD2	Homo sapiens	ectonucleoside triphosphate diphosphohydrolase 2(ENTPD2)
NM_006547	IGF2BP3	Homo sapiens	insulin like growth factor 2 mRNA binding protein 3(IGF2BP3)
NM_001134338	RNF24	Homo sapiens	ring finger protein 24(RNF24)
NM_006548	IGF2BP2	Homo sapiens	insulin like growth factor 2 mRNA binding protein 2(IGF2BP2)
NM_001135865	NPIPB5	Homo sapiens	nuclear pore complex interacting protein family member B5(NPIPB5)
NM_022094	CIDEC	Homo sapiens	cell death inducing DFFA like effector c(CIDEC)
NM_015696	GPX7	Homo sapiens	glutathione peroxidase 7(GPX7)
NM_020441	CORO1B	Homo sapiens	coronin 1B(CORO1B)
NM_020443	NAV1	Homo sapiens	neuron navigator 1(NAV1)
NM_002118	HLA-DMB	Homo sapiens	major histocompatibility complex, class II, DM beta(HLA-DMB)
NM_001201477	NETO2	Homo sapiens	neuropilin and tolloid like 2(NETO2)
NM_015225	PRUNE2	Homo sapiens	prune homolog 2(PRUNE2)
NM_005915	MCM6	Homo sapiens	minichromosome maintenance complex component 6(MCM6)
NM_152908	SLC47A2	Homo sapiens	solute carrier family 47 member 2(SLC47A2)
NM_015423	AASDHPPT	Homo sapiens	aminoadipate-semialdehyde dehydrogenase-phosphopantetheinyl transferase(AASDHPPT)
NM_015230	ARAP2	Homo sapiens	ArfGAP with RhoGAP domain, ankyrin repeat and PH domain 2(ARAP2)
NM_032265	ZMYND15	Homo sapiens	zinc finger MYND-type containing 15(ZMYND15)
NM_001114974	SMTNL2	Homo sapiens	smoothelin like 2(SMTNL2)
NM_002849	PTPRR	Homo sapiens	protein tyrosine phosphatase, receptor type R(PTPRR)
NM_005913	MC5R	Homo sapiens	melanocortin 5 receptor(MC5R)
NM_001127487	FLNC	Homo sapiens	filamin C(FLNC)
NM_005720	ARPC1B	Homo sapiens	actin related protein 2/3 complex subunit 1B(ARPC1B)
NM_001268	RCBTB2	Homo sapiens	RCC1 and BTB domain containing protein 2(RCBTB2)
NM_001267595	SENP1	Homo sapiens	SUMO1/sentrin specific peptidase 1(SENP1)
NM_014638	PLCH2	Homo sapiens	phospholipase C eta 2(PLCH2)
NM_001267036	SLC7A8	Homo sapiens	solute carrier family 7 member 8(SLC7A8)
NM_013397	PRICKLE4	Homo sapiens	prickle planar cell polarity protein 4(PRICKLE4)
NM_015221	dnmbp	Homo sapiens	dynamin binding protein(DNMBP)
NM_173810	TTC9C	Homo sapiens	tetratricopeptide repeat domain 9C(TTC9C)
NM_015415	MPC2	Homo sapiens	mitochondrial pyruvate carrier 2(MPC2)
NM_015414	RPL36	Homo sapiens	ribosomal protein L36(RPL36)
NM_001279351	REXO4	Homo sapiens	REX4 homolog, 3'-5' exonuclease(REXO4)
NM_021705	NFYA	Homo sapiens	nuclear transcription factor Y subunit alpha(NFYA)
NM_001099650	GXYLT1	Homo sapiens	glucoside xylosyltransferase 1(GXYLT1)
NM_021920	SCT	Homo sapiens	secretin(SCT)
NM_005003	NDUFAB1	Homo sapiens	NADH:ubiquinone oxidoreductase subunit AB1(NDUFAB1)
NM_015621	CCDC69	Homo sapiens	coiled-coil domain containing 69(CCDC69)
NM_001991	EZH1	Homo sapiens	enhancer of zeste 1 polycomb repressive complex 2 subunit(EZH1)
NM_001099652	GPR137C	Homo sapiens	G protein-coupled receptor 137C(GPR137C)
NM_016076	DESI2	Homo sapiens	desumoylating isopeptidase 2(DESI2)
NM_002859	PXN	Homo sapiens	paxillin(PXN)
NM_022062	PKNOX2	Homo sapiens	PBX/knotted 1 homeobox 2(PKNOX2)
NM_003705	SLC25A12	Homo sapiens	solute carrier family 25 member 12(SLC25A12)
NM_003704	FAM193A	Homo sapiens	family with sequence similarity 193 member A(FAM193A)
NM_001077397	IRF2BP2	Homo sapiens	interferon regulatory factor 2 binding protein 2(IRF2BP2)
NM_021130	PPIA	Homo sapiens	peptidylprolyl isomerase A(PPIA)
NM_032783	CBR4	Homo sapiens	carbonyl reductase 4(CBR4)
NM_001267043	AEBP2	Homo sapiens	AE binding protein 2(AEBP2)
NM_001286756	ANAPC4	Homo sapiens	anaphase promoting complex subunit 4(ANAPC4)
NM_015446	AHCTF1	Homo sapiens	AT-hook containing transcription factor 1(AHCTF1)
NM_000053	ATP7B	Homo sapiens	ATPase copper transporting beta(ATP7B)
NM_001080123	PRNP	Homo sapiens	prion protein(PRNP)
NM_001142392	SLC10A3	Homo sapiens	solute carrier family 10 member 3(SLC10A3)
NM_021129	PPA1	Homo sapiens	pyrophosphatase (inorganic) 1(PPA1)
NM_000458	HNF1B	Homo sapiens	HNF1 homeobox B(HNF1B)
NM_001142595	P4HA1	Homo sapiens	prolyl 4-hydroxylase subunit alpha 1(P4HA1)
NM_001286	CLCN6	Homo sapiens	chloride voltage-gated channel 6(CLCN6)
NM_001282403	MDH2	Homo sapiens	malate dehydrogenase 2(MDH2)
NM_014619	GRIK4	Homo sapiens	glutamate ionotropic receptor kainate type subunit 4(GRIK4)
NM_002334	LRP4	Homo sapiens	LDL receptor related protein 4(LRP4)
NM_001282406	KCTD14	Homo sapiens	potassium channel tetramerization domain containing 14(KCTD14)
NM_015650	TRAF3IP1	Homo sapiens	TRAF3 interacting protein 1(TRAF3IP1)
NM_001013698	SMCO3	Homo sapiens	single-pass membrane protein with coiled-coil domains 3(SMCO3)
NM_001127692	PCCA	Homo sapiens	propionyl-CoA carboxylase alpha subunit(PCCA)
NM_001198719	RBBP7	Homo sapiens	RB binding protein 7, chromatin remodeling factor(RBBP7)
NM_001037582	SCD5	Homo sapiens	stearoyl-CoA desaturase 5(SCD5)
NM_001018024	cmc4	Homo sapiens	C-X9-C motif containing 4(CMC4)
NM_015443	KANSL1	Homo sapiens	KAT8 regulatory NSL complex subunit 1(KANSL1)
NM_001286767	USP46	Homo sapiens	ubiquitin specific peptidase 46(USP46)
NM_032598	SPATA22	Homo sapiens	spermatogenesis associated 22(SPATA22)
NM_002833	PTPN9	Homo sapiens	protein tyrosine phosphatase, non-receptor type 9(PTPN9)
NM_018053	XKR8	Homo sapiens	XK related 8(XKR8)
NM_002531	NTSR1	Homo sapiens	neurotensin receptor 1(NTSR1)
NM_000441	SLC26A4	Homo sapiens	solute carrier family 26 member 4(SLC26A4)
NM_007277	EXOC3	Homo sapiens	exocyst complex component 3(EXOC3)
NM_001127641	LAMB3	Homo sapiens	laminin subunit beta 3(LAMB3)
NM_181646	ZNF804B	Homo sapiens	zinc finger protein 804B(ZNF804B)
NM_001243942	PRPSAP2	Homo sapiens	phosphoribosyl pyrophosphate synthetase associated protein 2(PRPSAP2)
NM_003281	TNNI1	Homo sapiens	troponin I1, slow skeletal type(TNNI1)
NM_139277	KLK7	Homo sapiens	kallikrein related peptidase 7(KLK7)
NM_005254	GABPB1	Homo sapiens	GA binding protein transcription factor beta subunit 1(GABPB1)
NM_001172813	SLC30A8	Homo sapiens	solute carrier family 30 member 8(SLC30A8)
NM_002809	PSMD3	Homo sapiens	proteasome 26S subunit, non-ATPase 3(PSMD3)
NM_001965	EGR4	Homo sapiens	early growth response 4(EGR4)
NM_001164883	CTNNA2	Homo sapiens	catenin alpha 2(CTNNA2)
NM_001098805	ANKRD20A4	Homo sapiens	ankyrin repeat domain 20 family member A4(ANKRD20A4)
NM_138799	MBOAT2	Homo sapiens	membrane bound O-acyltransferase domain containing 2(MBOAT2)
NM_014059	RGCC	Homo sapiens	regulator of cell cycle(RGCC)
NM_014862	ARNT2	Homo sapiens	aryl hydrocarbon receptor nuclear translocator 2(ARNT2)
NM_145167	PIGM	Homo sapiens	phosphatidylinositol glycan anchor biosynthesis class M(PIGM)
NM_001969	EIF5	Homo sapiens	eukaryotic translation initiation factor 5(EIF5)
NM_178507	OAF	Homo sapiens	out at first homolog(OAF)
NM_018622	PARL	Homo sapiens	presenilin associated rhomboid like(PARL)
NM_001256024	ARHGAP22	Homo sapiens	Rho GTPase activating protein 22(ARHGAP22)
NM_005242	F2RL1	Homo sapiens	F2R like trypsin receptor 1(F2RL1)
NM_001190811	DAZL	Homo sapiens	deleted in azoospermia like(DAZL)
NM_015871	ZNF593	Homo sapiens	zinc finger protein 593(ZNF593)
NM_005967	nab2	Homo sapiens	NGFI-A binding protein 2(NAB2)
NM_005046	KLK7	Homo sapiens	kallikrein related peptidase 7(KLK7)
NM_001018008	TPM1	Homo sapiens	tropomyosin 1 (alpha)(TPM1)
NM_078626	CDKN2C	Homo sapiens	cyclin dependent kinase inhibitor 2C(CDKN2C)
NM_001171039	ASMT	Homo sapiens	acetylserotonin O-methyltransferase(ASMT)
NM_198699	KRTAP10-12	Homo sapiens	keratin associated protein 10-12(KRTAP10-12)
NM_001281513	HADHB	Homo sapiens	hydroxyacyl-CoA dehydrogenase/3-ketoacyl-CoA thiolase/enoyl-CoA hydratase (trifunctional protein), beta subunit(HADHB)
NM_001207037	etv7	Homo sapiens	ETS variant 7(ETV7)
NM_001288824	GDF9	Homo sapiens	growth differentiation factor 9(GDF9)
NM_000296	PKD1	Homo sapiens	polycystin 1, transient receptor potential channel interacting(PKD1)
NM_001042454	TGFB1I1	Homo sapiens	transforming growth factor beta 1 induced transcript 1(TGFB1I1)
NM_001162505	TMEM189	Homo sapiens	transmembrane protein 189(TMEM189)
NM_005235	ERBB4	Homo sapiens	erb-b2 receptor tyrosine kinase 4(ERBB4)
NM_000695	aldh3b2	Homo sapiens	aldehyde dehydrogenase 3 family member B2(ALDH3B2)
NM_000698	ALOX5	Homo sapiens	arachidonate 5-lipoxygenase(ALOX5)
NM_001142352	ST6GAL2	Homo sapiens	ST6 beta-galactoside alpha-2,6-sialyltransferase 2(ST6GAL2)
NM_001035	RYR2	Homo sapiens	ryanodine receptor 2(RYR2)
NM_001034	RRM2	Homo sapiens	ribonucleotide reductase regulatory subunit M2(RRM2)
NM_002563	p2ry1	Homo sapiens	purinergic receptor P2Y1(P2RY1)
NM_001135655	LY6H	Homo sapiens	lymphocyte antigen 6 complex, locus H(LY6H)
NM_003948	CDKL2	Homo sapiens	cyclin dependent kinase like 2(CDKL2)
NM_001943	DSG2	Homo sapiens	desmoglein 2(DSG2)
NM_001127668	KCNE1	Homo sapiens	potassium voltage-gated channel subfamily E regulatory subunit 1(KCNE1)
NM_018026	PACS1	Homo sapiens	phosphofurin acidic cluster sorting protein 1(PACS1)
NM_001127665	GSN	Homo sapiens	gelsolin(GSN)
NM_000095	COMP	Homo sapiens	cartilage oligomeric matrix protein(COMP)
NM_001161657	MYB	Homo sapiens	MYB proto-oncogene, transcription factor(MYB)
NM_199141	CARM1	Homo sapiens	coactivator associated arginine methyltransferase 1(CARM1)
NM_001122870	PPM1M	Homo sapiens	protein phosphatase, Mg2+/Mn2+ dependent 1M(PPM1M)
NM_001289413	EHMT2	Homo sapiens	euchromatic histone lysine methyltransferase 2(EHMT2)
NM_001290557	ADIPOR1	Homo sapiens	adiponectin receptor 1(ADIPOR1)
NM_001004757	OR51Q1	Homo sapiens	olfactory receptor family 51 subfamily Q member 1 (gene/pseudogene)(OR51Q1)
NM_015889	MED15	Homo sapiens	mediator complex subunit 15(MED15)
NM_002583	PAWR	Homo sapiens	pro-apoptotic WT1 regulator(PAWR)
NM_005025	SERPINI1	Homo sapiens	serpin family I member 1(SERPINI1)
NM_001932	MPP3	Homo sapiens	membrane palmitoylated protein 3(MPP3)
NM_198082	CCDC57	Homo sapiens	coiled-coil domain containing 57(CCDC57)
NM_003931	wasf1	Homo sapiens	WAS protein family member 1(WASF1)
NM_001083592	ROR1	Homo sapiens	receptor tyrosine kinase like orphan receptor 1(ROR1)
NM_003934	FUBP3	Homo sapiens	far upstream element binding protein 3(FUBP3)
NM_001201481	osbpl6	Homo sapiens	oxysterol binding protein like 6(OSBPL6)
NM_000504	F10	Homo sapiens	coagulation factor X(F10)
NM_012461	TINF2	Homo sapiens	TERF1 interacting nuclear factor 2(TINF2)
NM_018250	INTS9	Homo sapiens	integrator complex subunit 9(INTS9)
NM_014952	BAHD1	Homo sapiens	bromo adjacent homology domain containing 1(BAHD1)
NM_002196	INSM1	Homo sapiens	INSM transcriptional repressor 1(INSM1)
NM_001077181	CDC14B	Homo sapiens	cell division cycle 14B(CDC14B)
NM_001025591	SCGB2B2	Homo sapiens	secretoglobin family 2B member 2(SCGB2B2)
NM_014957	DENND3	Homo sapiens	DENN domain containing 3(DENND3)
NM_003453	ZMYM2	Homo sapiens	zinc finger MYM-type containing 2(ZMYM2)
NM_018253	YY1AP1	Homo sapiens	YY1 associated protein 1(YY1AP1)
NM_153638	PANK2	Homo sapiens	pantothenate kinase 2(PANK2)
NM_001130820	IFT22	Homo sapiens	intraflagellar transport 22(IFT22)
NM_001159293	ZNF737	Homo sapiens	zinc finger protein 737(ZNF737)
NM_014410	CLUL1	Homo sapiens	clusterin like 1(CLUL1)
NM_031283	TCF7L1	Homo sapiens	transcription factor 7 like 1(TCF7L1)
NM_022829	SLC13A3	Homo sapiens	solute carrier family 13 member 3(SLC13A3)
NM_001289061	STK33	Homo sapiens	serine/threonine kinase 33(STK33)
NM_001168325	TESC	Homo sapiens	tescalcin(TESC)
NM_022821	ELOVL1	Homo sapiens	ELOVL fatty acid elongase 1(ELOVL1)
NM_001009894	C12ORF29	Homo sapiens	chromosome 12 open reading frame 29(C12orf29)
NM_001113363	TBC1D14	Homo sapiens	TBC1 domain family member 14(TBC1D14)
NM_152788	ANKS1B	Homo sapiens	ankyrin repeat and sterile alpha motif domain containing 1B(ANKS1B)
NM_001024466	SOD2	Homo sapiens	superoxide dismutase 2, mitochondrial(SOD2)
NM_001128208	LEPROTL1	Homo sapiens	leptin receptor overlapping transcript-like 1(LEPROTL1)
NM_003841	TNFRSF10C	Homo sapiens	TNF receptor superfamily member 10c(TNFRSF10C)
NM_003842	TNFRSF10B	Homo sapiens	TNF receptor superfamily member 10b(TNFRSF10B)
NM_032305	POLR3GL	Homo sapiens	RNA polymerase III subunit G like(POLR3GL)
NM_001025300	RAB12	Homo sapiens	RAB12, member RAS oncogene family(RAB12)
NM_005206	CRK	Homo sapiens	CRK proto-oncogene, adaptor protein(CRK)
NM_182614	TMEM255B	Homo sapiens	transmembrane protein 255B(TMEM255B)
NM_203464	AK4	Homo sapiens	adenylate kinase 4(AK4)
NM_182612	PDDC1	Homo sapiens	Parkinson disease 7 domain containing 1(PDDC1)
NM_018263	ASXL2	Homo sapiens	additional sex combs like 2, transcriptional regulator(ASXL2)
NM_001015887	igsf11	Homo sapiens	immunoglobulin superfamily member 11(IGSF11)
NM_004092	ECHS1	Homo sapiens	enoyl-CoA hydratase, short chain 1(ECHS1)
NM_003244	TGIF1	Homo sapiens	TGFB induced factor homeobox 1(TGIF1)
NM_001085411	NADK2	Homo sapiens	NAD kinase 2, mitochondrial(NADK2)
NM_032937	ARRDC1-AS1	Homo sapiens	ARRDC1 antisense RNA 1(ARRDC1-AS1)
NM_003647	DGKE	Homo sapiens	diacylglycerol kinase epsilon(DGKE)
NM_012447	STAG3	Homo sapiens	stromal antigen 3(STAG3)
NM_003642	HAT1	Homo sapiens	histone acetyltransferase 1(HAT1)
NM_014023	WDR37	Homo sapiens	WD repeat domain 37(WDR37)
NM_001042693	FAM159A	Homo sapiens	family with sequence similarity 159 member A(FAM159A)
NM_006998	SCGN	Homo sapiens	secretagogin, EF-hand calcium binding protein(SCGN)
NM_021077	NMB	Homo sapiens	neuromedin B(NMB)
NM_021079	NMT1	Homo sapiens	N-myristoyltransferase 1(NMT1)
NM_001135586	C5orf24	Homo sapiens	chromosome 5 open reading frame 24(C5orf24)
NM_001144897	CD209	Homo sapiens	CD209 molecule(CD209)
NM_022458	LMBR1	Homo sapiens	limb development membrane protein 1(LMBR1)
NM_182642	CTDSP1	Homo sapiens	CTD small phosphatase 1(CTDSP1)
NM_001190799	PLK4	Homo sapiens	polo like kinase 4(PLK4)
NM_003467	CXCR4	Homo sapiens	C-X-C motif chemokine receptor 4(CXCR4)
NM_003271	TSPAN4	Homo sapiens	tetraspanin 4(TSPAN4)
NM_001243895	TPD52L2	Homo sapiens	tumor protein D52 like 2(TPD52L2)
NM_032133	mycbpap	Homo sapiens	MYCBP associated protein(MYCBPAP)
NM_001102398	HNRNPR	Homo sapiens	heterogeneous nuclear ribonucleoprotein R(HNRNPR)
NM_004518	KCNQ2	Homo sapiens	potassium voltage-gated channel subfamily Q member 2(KCNQ2)
NM_152996	ST6GALNAC3	Homo sapiens	ST6 N-acetylgalactosaminide alpha-2,6-sialyltransferase 3(ST6GALNAC3)
NM_018280	PRR34	Homo sapiens	proline rich 34(PRR34)
NM_003862	FGF18	Homo sapiens	fibroblast growth factor 18(FGF18)
NM_003863	DPM2	Homo sapiens	dolichyl-phosphate mannosyltransferase subunit 2, regulatory(DPM2)
NM_002990	CCL22	Homo sapiens	C-C motif chemokine ligand 22(CCL22)
NM_004705	THAP12	Homo sapiens	THAP domain containing 12(THAP12)
NM_001128228	TPRN	Homo sapiens	taperin(TPRN)
NM_003256	TIMP4	Homo sapiens	TIMP metallopeptidase inhibitor 4(TIMP4)
NM_017810	ZSCAN32	Homo sapiens	zinc finger and SCAN domain containing 32(ZSCAN32)
NM_021977	SLC22A3	Homo sapiens	solute carrier family 22 member 3(SLC22A3)
NM_031268	PDPK1	Homo sapiens	3-phosphoinositide dependent protein kinase 1(PDPK1)
NM_001113561	RNF180	Homo sapiens	ring finger protein 180(RNF180)
NM_201544	LGALS8	Homo sapiens	galectin 8(LGALS8)
NM_032120	RBM48	Homo sapiens	RNA binding motif protein 48(RBM48)
NM_001166215	S1PR5	Homo sapiens	sphingosine-1-phosphate receptor 5(S1PR5)
NM_014424	HSPB7	Homo sapiens	heat shock protein family B (small) member 7(HSPB7)
NM_001098626	ZNF98	Homo sapiens	zinc finger protein 98(ZNF98)
NM_001098498	SGSM1	Homo sapiens	small G protein signaling modulator 1(SGSM1)
NM_173472	FANCD2OS	Homo sapiens	FANCD2 opposite strand(FANCD2OS)
NM_006990	WASF2	Homo sapiens	WAS protein family member 2(WASF2)
NM_006703	NUDT3	Homo sapiens	nudix hydrolase 3(NUDT3)
NM_020179	SMCO4	Homo sapiens	single-pass membrane protein with coiled-coil domains 4(SMCO4)
NM_012293	PXDN	Homo sapiens	peroxidasin(PXDN)
NM_003493	HIST3H3	Homo sapiens	histone cluster 3 H3(HIST3H3)
NM_021965	PGM5	Homo sapiens	phosphoglucomutase 5(PGM5)
NM_201559	FOXO3	Homo sapiens	forkhead box O3(FOXO3)
NM_003492	tmem187	Homo sapiens	transmembrane protein 187(TMEM187)
NM_021964	ZNF148	Homo sapiens	zinc finger protein 148(ZNF148)
NM_001035254	FAM102A	Homo sapiens	family with sequence similarity 102 member A(FAM102A)
NM_002775	HTRA1	Homo sapiens	HtrA serine peptidase 1(HTRA1)
NM_152735	ZBTB9	Homo sapiens	zinc finger and BTB domain containing 9(ZBTB9)
NM_015261	NCAPD3	Homo sapiens	non-SMC condensin II complex subunit D3(NCAPD3)
NM_001287755	DCUN1D4	Homo sapiens	defective in cullin neddylation 1 domain containing 4(DCUN1D4)
NM_015904	EIF5B	Homo sapiens	eukaryotic translation initiation factor 5B(EIF5B)
NM_001278579	ACVR2A	Homo sapiens	activin A receptor type 2A(ACVR2A)
NM_015908	SRRT	Homo sapiens	serrate, RNA effector molecule(SRRT)
NM_001282428	KCNS3	Homo sapiens	potassium voltage-gated channel modifier subfamily S member 3(KCNS3)
NM_003211	TDG	Homo sapiens	thymine DNA glycosylase(TDG)
NM_012289	KEAP1	Homo sapiens	kelch like ECH associated protein 1(KEAP1)
NM_001018072	BTBD11	Homo sapiens	BTB domain containing 11(BTBD11)
NM_001077441	BCLAF1	Homo sapiens	BCL2 associated transcription factor 1(BCLAF1)
NM_001098484	SLC4A4	Homo sapiens	solute carrier family 4 member 4(SLC4A4)
NM_001287748	FDFT1	Homo sapiens	farnesyl-diphosphate farnesyltransferase 1(FDFT1)
NM_080391	PTP4A2	Homo sapiens	protein tyrosine phosphatase type IVA, member 2(PTP4A2)
NM_001042391	PTPN20	Homo sapiens	protein tyrosine phosphatase, non-receptor type 20(PTPN20)
NM_014907	FRMPD1	Homo sapiens	FERM and PDZ domain containing 1(FRMPD1)
NM_001135554	EPB41L2	Homo sapiens	erythrocyte membrane protein band 4.1 like 2(EPB41L2)
NM_152744	SDK1	Homo sapiens	sidekick cell adhesion molecule 1(SDK1)
NM_021026	RFPL1	Homo sapiens	ret finger protein like 1(RFPL1)
NM_001253855	SPAG6	Homo sapiens	sperm associated antigen 6(SPAG6)
NM_015275	KIAA1033	Homo sapiens	KIAA1033(KIAA1033)
NM_001166239	CGREF1	Homo sapiens	cell growth regulator with EF-hand domain 1(CGREF1)
NM_003601	SMARCA5	Homo sapiens	SWI/SNF related, matrix associated, actin dependent regulator of chromatin, subfamily a, member 5(SMARCA5)
NM_001124758	SPNS2	Homo sapiens	sphingolipid transporter 2(SPNS2)
NM_001143943	EFCAB2	Homo sapiens	EF-hand calcium binding domain 2(EFCAB2)
NM_001206654	NCOR2	Homo sapiens	nuclear receptor corepressor 2(NCOR2)
NM_006766	KAT6A	Homo sapiens	lysine acetyltransferase 6A(KAT6A)
NM_213604	ADAMTSL5	Homo sapiens	ADAMTS like 5(ADAMTSL5)
NM_001035235	SRA1	Homo sapiens	steroid receptor RNA activator 1(SRA1)
NM_004752	GCM2	Homo sapiens	glial cells missing homolog 2(GCM2)
NM_001077663	URGCP	Homo sapiens	upregulator of cell proliferation(URGCP)
NM_006955	ZNF33B	Homo sapiens	zinc finger protein 33B(ZNF33B)
NM_001252076	slc9a3r2	Homo sapiens	SLC9A3 regulator 2(SLC9A3R2)
NM_002757	map2k5	Homo sapiens	mitogen-activated protein kinase kinase 5(MAP2K5)
NM_033212	CCDC102A	Homo sapiens	coiled-coil domain containing 102A(CCDC102A)
NM_198316	TNS2	Homo sapiens	tensin 2(TNS2)
NM_181713	UBXN2A	Homo sapiens	UBX domain protein 2A(UBXN2A)
NM_152365	KDF1	Homo sapiens	keratinocyte differentiation factor 1(KDF1)
NM_020696	KIAA1143	Homo sapiens	KIAA1143(KIAA1143)
NM_001276320	YOD1	Homo sapiens	YOD1 deubiquitinase(YOD1)
NM_001025091	ABCF1	Homo sapiens	ATP binding cassette subfamily F member 1(ABCF1)
NM_001282449	ACHE	Homo sapiens	acetylcholinesterase (Cartwright blood group)(ACHE)
NM_032383	HPS3	Homo sapiens	HPS3, biogenesis of lysosomal organelles complex 2 subunit 1(HPS3)
NM_001160333	NFASC	Homo sapiens	neurofascin(NFASC)
NM_022802	CTBP2	Homo sapiens	C-terminal binding protein 2(CTBP2)
NM_001282236	CDKL1	Homo sapiens	cyclin dependent kinase like 1(CDKL1)
NM_001142676	CHID1	Homo sapiens	chitinase domain containing 1(CHID1)
NM_001142675	CHID1	Homo sapiens	chitinase domain containing 1(CHID1)
NM_003216	TEF	Homo sapiens	TEF, PAR bZIP transcription factor(TEF)
NM_002748	MAPK6	Homo sapiens	mitogen-activated protein kinase 6(MAPK6)
NM_002749	MAPK7	Homo sapiens	mitogen-activated protein kinase 7(MAPK7)
NM_138734	NRXN2	Homo sapiens	neurexin 2(NRXN2)
NM_031894	FTHL17	Homo sapiens	ferritin heavy chain like 17(FTHL17)
NM_001168393	CREBRF	Homo sapiens	CREB3 regulatory factor(CREBRF)
NM_000538	rfxap	Homo sapiens	regulatory factor X associated protein(RFXAP)
NM_006946	SPTBN2	Homo sapiens	spectrin beta, non-erythrocytic 2(SPTBN2)
NM_023933	fam173a	Homo sapiens	family with sequence similarity 173 member A(FAM173A)
NM_182488	USP12	Homo sapiens	ubiquitin specific peptidase 12(USP12)
NM_021047	ZNF253	Homo sapiens	zinc finger protein 253(ZNF253)
NM_001256235	PGAP2	Homo sapiens	post-GPI attachment to proteins 2(PGAP2)
NM_003628	PKP4	Homo sapiens	plakophilin 4(PKP4)
NM_001113525	ZNF276	Homo sapiens	zinc finger protein 276(ZNF276)
NM_178438	LCE5A	Homo sapiens	late cornified envelope 5A(LCE5A)
NM_004781	VAMP3	Homo sapiens	vesicle associated membrane protein 3(VAMP3)
NM_004577	PSPH	Homo sapiens	phosphoserine phosphatase(PSPH)
NM_001256657	CHRND	Homo sapiens	cholinergic receptor nicotinic delta subunit(CHRND)
NM_001202515	CFLAR	Homo sapiens	CASP8 and FADD like apoptosis regulator(CFLAR)
NM_024698	SLC25A22	Homo sapiens	solute carrier family 25 member 22(SLC25A22)
NM_000702	ATP1A2	Homo sapiens	ATPase Na+/K+ transporting subunit alpha 2(ATP1A2)
NM_033647	HELB	Homo sapiens	DNA helicase B(HELB)
NM_006937	SUMO2	Homo sapiens	small ubiquitin-like modifier 2(SUMO2)
NM_025264	THUMPD2	Homo sapiens	THUMP domain containing 2(THUMPD2)
NM_004962	GDF10	Homo sapiens	growth differentiation factor 10(GDF10)
NM_001253801	ZNF331	Homo sapiens	zinc finger protein 331(ZNF331)
NM_001493	GDI1	Homo sapiens	GDP dissociation inhibitor 1(GDI1)
NM_174938	FRMD3	Homo sapiens	FERM domain containing 3(FRMD3)
NM_024418	TSPOAP1	Homo sapiens	TSPO associated protein 1(TSPOAP1)
NM_014213	HOXD9	Homo sapiens	homeobox D9(HOXD9)
NM_004775	B4GALT6	Homo sapiens	beta-1,4-galactosyltransferase 6(B4GALT6)
NM_012259	HEY2	Homo sapiens	hes related family bHLH transcription factor with YRPW motif 2(HEY2)
NM_019029	CPVL	Homo sapiens	carboxypeptidase, vitellogenic like(CPVL)
NM_173683	XKR6	Homo sapiens	XK related 6(XKR6)
NM_000913	OPRL1	Homo sapiens	opioid related nociceptin receptor 1(OPRL1)
NM_024014	HOXA6	Homo sapiens	homeobox A6(HOXA6)
NM_207009	FAM45A	Homo sapiens	family with sequence similarity 45 member A(FAM45A)
NM_213649	SFXN4	Homo sapiens	sideroflexin 4(SFXN4)
NM_020666	CLK4	Homo sapiens	CDC like kinase 4(CLK4)
NM_006534	NCOA3	Homo sapiens	nuclear receptor coactivator 3(NCOA3)
NM_024686	TTLL7	Homo sapiens	tubulin tyrosine ligase like 7(TTLL7)
NM_019021	C11orf71	Homo sapiens	chromosome 11 open reading frame 71(C11orf71)
NM_000717	CA4	Homo sapiens	carbonic anhydrase 4(CA4)
NM_178232	HAPLN3	Homo sapiens	hyaluronan and proteoglycan link protein 3(HAPLN3)
NM_001483	GBAS	Homo sapiens	glioblastoma amplified sequence(GBAS)
NM_001278138	ENG	Homo sapiens	endoglin(ENG)
NM_001010940	c9orf135	Homo sapiens	chromosome 9 open reading frame 135(C9orf135)
NM_018475	TMEM165	Homo sapiens	transmembrane protein 165(TMEM165)
NM_012223	MYO1B	Homo sapiens	myosin IB(MYO1B)
NM_004043	ASMT	Homo sapiens	acetylserotonin O-methyltransferase(ASMT)
NM_001205319	NXN	Homo sapiens	nucleoredoxin(NXN)
NM_001252231	sec24a	Homo sapiens	SEC24 homolog A, COPII coat complex component(SEC24A)
NM_001195102	GSR	Homo sapiens	glutathione-disulfide reductase(GSR)
NM_006134	TMEM50B	Homo sapiens	transmembrane protein 50B(TMEM50B)
NM_006136	CAPZA2	Homo sapiens	capping actin protein of muscle Z-line alpha subunit 2(CAPZA2)
NM_001166698	FAM13C	Homo sapiens	family with sequence similarity 13 member C(FAM13C)
NM_052853	ADCK2	Homo sapiens	aarF domain containing kinase 2(ADCK2)
NM_001166694	CHRNA3	Homo sapiens	cholinergic receptor nicotinic alpha 3 subunit(CHRNA3)
NM_001278710	NRN1	Homo sapiens	neuritin 1(NRN1)
NM_001662	ARF5	Homo sapiens	ADP ribosylation factor 5(ARF5)
NM_001244015	PIANP	Homo sapiens	PILR alpha associated neural protein(PIANP)
NM_001077621	VPS37D	Homo sapiens	VPS37D, ESCRT-I subunit(VPS37D)
NM_052850	GADD45GIP1	Homo sapiens	GADD45G interacting protein 1(GADD45GIP1)
NM_173660	DOK7	Homo sapiens	docking protein 7(DOK7)
NM_001193270	MSL3	Homo sapiens	male-specific lethal 3 homolog (Drosophila)(MSL3)
NM_174922	adck5	Homo sapiens	aarF domain containing kinase 5(ADCK5)
NM_024430	PSTPIP2	Homo sapiens	proline-serine-threonine phosphatase interacting protein 2(PSTPIP2)
NM_001199852	AK3	Homo sapiens	adenylate kinase 3(AK3)
NM_133445	GRIN3A	Homo sapiens	glutamate ionotropic receptor NMDA type subunit 3A(GRIN3A)
NM_030806	c1orf21	Homo sapiens	chromosome 1 open reading frame 21(C1orf21)
NM_001024957	brms1	Homo sapiens	breast cancer metastasis suppressor 1(BRMS1)
NM_001441	FAAH	Homo sapiens	fatty acid amide hydrolase(FAAH)
NM_001160148	DDHD1	Homo sapiens	DDHD domain containing 1(DDHD1)
NM_001098403	ZBTB21	Homo sapiens	zinc finger and BTB domain containing 21(ZBTB21)
NM_001146152	CYP51A1	Homo sapiens	cytochrome P450 family 51 subfamily A member 1(CYP51A1)
NM_003677	DENR	Homo sapiens	density regulated re-initiation and release factor(DENR)
NM_001100817	TCEB3CL	Homo sapiens	transcription elongation factor B subunit 3C like(TCEB3CL)
NM_001173552	TMPRSS4	Homo sapiens	transmembrane protease, serine 4(TMPRSS4)
NM_018411	HR	Homo sapiens	hair growth associated(HR)
NM_001100167	MRVI1	Homo sapiens	murine retrovirus integration site 1 homolog(MRVI1)
NM_052870	SNX18	Homo sapiens	sorting nexin 18(SNX18)
NM_001199580	SUN2	Homo sapiens	Sad1 and UNC84 domain containing 2(SUN2)
NM_004928	c21orf2	Homo sapiens	chromosome 21 open reading frame 2(C21orf2)
NM_004923	TESMIN	Homo sapiens	testis expressed metallothionein like protein(TESMIN)
NM_003683	RRP1	Homo sapiens	ribosomal RNA processing 1(RRP1)
NM_052877	MED8	Homo sapiens	mediator complex subunit 8(MED8)
NM_080592	ATRAID	Homo sapiens	all-trans retinoic acid induced differentiation factor(ATRAID)
NM_004260	RECQL4	Homo sapiens	RecQ like helicase 4(RECQL4)
NM_004055	CAPN5	Homo sapiens	calpain 5(CAPN5)
NM_001199184	ATP2C1	Homo sapiens	ATPase secretory pathway Ca2+ transporting 1(ATP2C1)
NM_001278503	STT3A	Homo sapiens	STT3A, catalytic subunit of the oligosaccharyltransferase complex(STT3A)
NM_001031672	CYB5RL	Homo sapiens	cytochrome b5 reductase like(CYB5RL)
NM_004521	KIF5B	Homo sapiens	kinesin family member 5B(KIF5B)
NM_014246	CELSR1	Homo sapiens	cadherin EGF LAG seven-pass G-type receptor 1(CELSR1)
NM_001193635	DHRS4L2	Homo sapiens	dehydrogenase/reductase 4 like 2(DHRS4L2)
NM_018419	SOX18	Homo sapiens	SRY-box 18(SOX18)
NM_001284424	MYRIP	Homo sapiens	myosin VIIA and Rab interacting protein(MYRIP)
NM_014248	RBX1	Homo sapiens	ring-box 1(RBX1)
NM_001256421	GPAT3	Homo sapiens	glycerol-3-phosphate acyltransferase 3(GPAT3)
NM_019612	IRGC	Homo sapiens	immunity related GTPase cinema(IRGC)
NM_001024212	S100A13	Homo sapiens	S100 calcium binding protein A13(S100A13)
NM_018226	RNPEPL1	Homo sapiens	arginyl aminopeptidase like 1(RNPEPL1)
NM_001164385	STAU2	Homo sapiens	staufen double-stranded RNA binding protein 2(STAU2)
NM_001136271	NKX2-6	Homo sapiens	NK2 homeobox 6(NKX2-6)
NM_001034838	KCNIP1	Homo sapiens	potassium voltage-gated channel interacting protein 1(KCNIP1)
NM_001286440	NME4	Homo sapiens	NME/NM23 nucleoside diphosphate kinase 4(NME4)
NM_001420	ELAVL3	Homo sapiens	ELAV like RNA binding protein 3(ELAVL3)
NM_212554	METTL10	Homo sapiens	methyltransferase like 10(METTL10)
NM_001109662	HECTD4	Homo sapiens	HECT domain E3 ubiquitin protein ligase 4(HECTD4)
NM_001204889	ALDH2	Homo sapiens	aldehyde dehydrogenase 2 family (mitochondrial)(ALDH2)
NM_017864	INTS8	Homo sapiens	integrator complex subunit 8(INTS8)
NM_018231	SLC38A7	Homo sapiens	solute carrier family 38 member 7(SLC38A7)
NM_014480	ZNF544	Homo sapiens	zinc finger protein 544(ZNF544)
NM_033426	CIPC	Homo sapiens	CLOCK interacting pacemaker(CIPC)
NM_033427	CTTNBP2	Homo sapiens	cortactin binding protein 2(CTTNBP2)
NM_024681	KCTD17	Homo sapiens	potassium channel tetramerization domain containing 17(KCTD17)
NM_052899	GPRIN1	Homo sapiens	G protein regulated inducer of neurite outgrowth 1(GPRIN1)
NM_170776	ADGRG3	Homo sapiens	adhesion G protein-coupled receptor G3(ADGRG3)
NM_020894	UVSSA	Homo sapiens	UV stimulated scaffold protein A(UVSSA)
NM_001284206	DCAF5	Homo sapiens	DDB1 and CUL4 associated factor 5(DCAF5)
NM_022896	LPIN3	Homo sapiens	lipin 3(LPIN3)
NM_001007533	PPP1R27	Homo sapiens	protein phosphatase 1 regulatory subunit 27(PPP1R27)
NM_001042631	SDHAF1	Homo sapiens	succinate dehydrogenase complex assembly factor 1(SDHAF1)
NM_003413	ZIC3	Homo sapiens	Zic family member 3(ZIC3)
NM_031423	NUF2	Homo sapiens	NUF2, NDC80 kinetochore complex component(NUF2)
NM_001170699	SPATA22	Homo sapiens	spermatogenesis associated 22(SPATA22)
NM_003411	ZFY	Homo sapiens	zinc finger protein, Y-linked(ZFY)
NM_001416	EIF4A1	Homo sapiens	eukaryotic translation initiation factor 4A1(EIF4A1)
NM_024086	METTL16	Homo sapiens	methyltransferase like 16(METTL16)
NM_017854	TMEM160	Homo sapiens	transmembrane protein 160(TMEM160)
NM_001284401	TAMM41	Homo sapiens	TAM41 mitochondrial translocator assembly and maintenance homolog(TAMM41)
NM_033414	ZNF622	Homo sapiens	zinc finger protein 622(ZNF622)
NM_001204871	URGCP-MRPS24	Homo sapiens	URGCP-MRPS24 readthrough(URGCP-MRPS24)
NM_024083	ASPSCR1	Homo sapiens	ASPSCR1, UBX domain containing tether for SLC2A4(ASPSCR1)
NM_001139441	BCAP31	Homo sapiens	B-cell receptor-associated protein 31(BCAP31)
NM_001284400	LRRC28	Homo sapiens	leucine rich repeat containing 28(LRRC28)
NM_052885	SLC2A13	Homo sapiens	solute carrier family 2 member 13(SLC2A13)
NM_130811	SNAP25	Homo sapiens	synaptosome associated protein 25(SNAP25)
NM_001172673	CELF5	Homo sapiens	CUGBP, Elav-like family member 5(CELF5)
NM_052988	CDK10	Homo sapiens	cyclin dependent kinase 10(CDK10)
NM_198527	HDDC3	Homo sapiens	HD domain containing 3(HDDC3)
NM_001258328	ARHGAP45	Homo sapiens	Rho GTPase activating protein 45(ARHGAP45)
NM_001145638	GPSM1	Homo sapiens	G-protein signaling modulator 1(GPSM1)
NM_000367	TPMT	Homo sapiens	thiopurine S-methyltransferase(TPMT)
NM_024864	MRM1	Homo sapiens	mitochondrial rRNA methyltransferase 1(MRM1)
NM_001267606	ZNF248	Homo sapiens	zinc finger protein 248(ZNF248)
NM_001286839	FARP1	Homo sapiens	FERM, ARH/RhoGEF and pleckstrin domain protein 1(FARP1)
NM_001204144	HDAC9	Homo sapiens	histone deacetylase 9(HDAC9)
NM_032827	ATOH8	Homo sapiens	atonal bHLH transcription factor 8(ATOH8)
NM_001277304	POTEB	Homo sapiens	POTE ankyrin domain family member B(POTEB)
NM_032822	FAM136A	Homo sapiens	family with sequence similarity 136 member A(FAM136A)
NM_016653	ZAK	Homo sapiens	sterile alpha motif and leucine zipper containing kinase AZK(ZAK)
NM_005348	HSP90AA1	Homo sapiens	heat shock protein 90 alpha family class A member 1(HSP90AA1)
NM_001080484	CFAP74	Homo sapiens	cilia and flagella associated protein 74(CFAP74)
NM_001080483	TMEM8C	Homo sapiens	transmembrane protein 8C(TMEM8C)
NM_017672	TRPM7	Homo sapiens	transient receptor potential cation channel subfamily M member 7(TRPM7)
NM_001267616	ARPP21	Homo sapiens	cAMP regulated phosphoprotein 21(ARPP21)
NM_001042545	LTBP4	Homo sapiens	latent transforming growth factor beta binding protein 4(LTBP4)
NM_024875	SYNPO2L	Homo sapiens	synaptopodin 2 like(SYNPO2L)
NM_001080488	ONECUT3	Homo sapiens	one cut homeobox 3(ONECUT3)
NM_001039538	MAP2	Homo sapiens	microtubule associated protein 2(MAP2)
NM_181575	AUP1	Homo sapiens	ancient ubiquitous protein 1(AUP1)
NM_001198807	MSANTD3	Homo sapiens	Myb/SANT DNA binding domain containing 3(MSANTD3)
NM_001276264	DUOXA1	Homo sapiens	dual oxidase maturation factor 1(DUOXA1)
NM_207426	FOXI2	Homo sapiens	forkhead box I2(FOXI2)
NM_153357	SLC16A11	Homo sapiens	solute carrier family 16 member 11(SLC16A11)
NM_153371	LNX2	Homo sapiens	ligand of numb-protein X 2(LNX2)
NM_001135086	PRSS41	Homo sapiens	protease, serine 41(PRSS41)
NM_001039707	SDCCAG3	Homo sapiens	serologically defined colon cancer antigen 3(SDCCAG3)
NM_002467	MYC	Homo sapiens	v-myc avian myelocytomatosis viral oncogene homolog(MYC)
NM_017635	KMT5B	Homo sapiens	lysine methyltransferase 5B(KMT5B)
NM_032641	SPSB2	Homo sapiens	splA/ryanodine receptor domain and SOCS box containing 2(SPSB2)
NM_001802	CDR2	Homo sapiens	cerebellar degeneration related protein 2(CDR2)
NM_012417	PITPNC1	Homo sapiens	phosphatidylinositol transfer protein, cytoplasmic 1(PITPNC1)
NM_005361	MAGEA2	Homo sapiens	MAGE family member A2(MAGEA2)
NM_001286810	DCAF10	Homo sapiens	DDB1 and CUL4 associated factor 10(DCAF10)
NM_001164579	c16orf52	Homo sapiens	chromosome 16 open reading frame 52(C16orf52)
NM_001013742	DGKK	Homo sapiens	diacylglycerol kinase kappa(DGKK)
NM_024848	MORN1	Homo sapiens	MORN repeat containing 1(MORN1)
NM_016111	TELO2	Homo sapiens	telomere maintenance 2(TELO2)
NM_001252391	TNIP1	Homo sapiens	TNFAIP3 interacting protein 1(TNIP1)
NM_001129765	NSDHL	Homo sapiens	NAD(P) dependent steroid dehydrogenase-like(NSDHL)
NM_017649	CNNM2	Homo sapiens	cyclin and CBS domain divalent metal cation transport mediator 2(CNNM2)
NM_001145210	ANKRD65	Homo sapiens	ankyrin repeat domain 65(ANKRD65)
NM_001080464	ASPG	Homo sapiens	asparaginase(ASPG)
NM_001286464	BAIAP3	Homo sapiens	BAI1 associated protein 3(BAIAP3)
NM_006214	PHYH	Homo sapiens	phytanoyl-CoA 2-hydroxylase(PHYH)
NM_173050	SCUBE1	Homo sapiens	signal peptide, CUB domain and EGF like domain containing 1(SCUBE1)
NM_030792	GDPD5	Homo sapiens	glycerophosphodiester phosphodiesterase domain containing 5(GDPD5)
NM_004311	ARL3	Homo sapiens	ADP ribosylation factor like GTPase 3(ARL3)
NM_017617	notch1	Homo sapiens	notch 1(NOTCH1)
NM_004106	FCER1G	Homo sapiens	Fc fragment of IgE receptor Ig(FCER1G)
NM_101395	DYRK1A	Homo sapiens	dual specificity tyrosine phosphorylation regulated kinase 1A(DYRK1A)
NM_002252	KCNS3	Homo sapiens	potassium voltage-gated channel modifier subfamily S member 3(KCNS3)
NM_001278279	MRPL45	Homo sapiens	mitochondrial ribosomal protein L45(MRPL45)
NM_001112	ADARB1	Homo sapiens	adenosine deaminase, RNA specific B1(ADARB1)
NM_005197	FOXN3	Homo sapiens	forkhead box N3(FOXN3)
NM_001085399	RELL1	Homo sapiens	RELT like 1(RELL1)
NM_017414	USP18	Homo sapiens	ubiquitin specific peptidase 18(USP18)
NM_013441	RCAN3	Homo sapiens	RCAN family member 3(RCAN3)
NM_001039762	FAM196A	Homo sapiens	family with sequence similarity 196 member A(FAM196A)
NM_001080439	hsf5	Homo sapiens	heat shock transcription factor 5(HSF5)
NM_145235	fank1	Homo sapiens	fibronectin type III and ankyrin repeat domains 1(FANK1)
NM_004117	FKBP5	Homo sapiens	FK506 binding protein 5(FKBP5)
NM_001199323	BLOC1S5	Homo sapiens	biogenesis of lysosomal organelles complex 1 subunit 5(BLOC1S5)
NM_001172702	SLC38A6	Homo sapiens	solute carrier family 38 member 6(SLC38A6)
NM_016369	CLDN18	Homo sapiens	claudin 18(CLDN18)
NM_001130	AES	Homo sapiens	amino-terminal enhancer of split(AES)
NM_001134451	TMEM130	Homo sapiens	transmembrane protein 130(TMEM130)
NM_002263	KIFC1	Homo sapiens	kinesin family member C1(KIFC1)
NM_001278284	ZNF3	Homo sapiens	zinc finger protein 3(ZNF3)
NM_001258354	EFTUD2	Homo sapiens	elongation factor Tu GTP binding domain containing 2(EFTUD2)
NM_001142275	NIPA1	Homo sapiens	non imprinted in Prader-Willi/Angelman syndrome 1(NIPA1)
NM_001134876	C14orf80	Homo sapiens	chromosome 14 open reading frame 80(C14orf80)
NM_001111032	ACVR1C	Homo sapiens	activin A receptor type 1C(ACVR1C)
NM_001040663	GAGE1	Homo sapiens	G antigen 1(GAGE1)
NM_001080406	C12orf71	Homo sapiens	chromosome 12 open reading frame 71(C12orf71)
NM_001142281	ARCN1	Homo sapiens	archain 1(ARCN1)
NM_004494	HDGF	Homo sapiens	hepatoma-derived growth factor(HDGF)
NM_001198869	CAPN1	Homo sapiens	calpain 1(CAPN1)
NM_001198868	CAPN1	Homo sapiens	calpain 1(CAPN1)
NM_001163474	ZNF746	Homo sapiens	zinc finger protein 746(ZNF746)
NM_024809	TCTN2	Homo sapiens	tectonic family member 2(TCTN2)
NM_001291284	CYB561D2	Homo sapiens	cytochrome b561 family member D2(CYB561D2)
NM_001110199	SRRM3	Homo sapiens	serine/arginine repetitive matrix 3(SRRM3)
NM_002222	ITPR1	Homo sapiens	inositol 1,4,5-trisphosphate receptor type 1(ITPR1)
NM_001282741	OSBP2	Homo sapiens	oxysterol binding protein 2(OSBP2)
NM_205767	c19orf70	Homo sapiens	chromosome 19 open reading frame 70(C19orf70)
NM_032882	PNMA6A	Homo sapiens	paraneoplastic Ma antigen family member 6A(PNMA6A)
NM_001177984	SCN8A	Homo sapiens	sodium voltage-gated channel alpha subunit 8(SCN8A)
NM_000146	FTL	Homo sapiens	ferritin light chain(FTL)
NM_001184788	PARD3	Homo sapiens	par-3 family cell polarity regulator(PARD3)
NM_006456	st6galnac2	Homo sapiens	ST6 N-acetylgalactosaminide alpha-2,6-sialyltransferase 2(ST6GALNAC2)
NM_005892	FMNL1	Homo sapiens	formin like 1(FMNL1)
NM_001161368	SEC14L4	Homo sapiens	SEC14 like lipid binding 4(SEC14L4)
NM_004499	HNRNPAB	Homo sapiens	heterogeneous nuclear ribonucleoprotein A/B(HNRNPAB)
NM_001076675	ZNF626	Homo sapiens	zinc finger protein 626(ZNF626)
NM_001040458	ERAP1	Homo sapiens	endoplasmic reticulum aminopeptidase 1(ERAP1)
NM_001288720	STAT5A	Homo sapiens	signal transducer and activator of transcription 5A(STAT5A)
NM_004102	FABP3	Homo sapiens	fatty acid binding protein 3(FABP3)
NM_001134407	GRIN2A	Homo sapiens	glutamate ionotropic receptor NMDA type subunit 2A(GRIN2A)
NM_001141936	c4orf48	Homo sapiens	chromosome 4 open reading frame 48(C4orf48)
NM_002900	RBP3	Homo sapiens	retinol binding protein 3(RBP3)
NM_001242913	ZFAND6	Homo sapiens	zinc finger AN1-type containing 6(ZFAND6)
NM_002903	RCVRN	Homo sapiens	recoverin(RCVRN)
NM_014726	TBKBP1	Homo sapiens	TBK1 binding protein 1(TBKBP1)
NM_198992	SYT10	Homo sapiens	synaptotagmin 10(SYT10)
NM_001162422	ETS1	Homo sapiens	ETS proto-oncogene 1, transcription factor(ETS1)
NM_173511	FAM117B	Homo sapiens	family with sequence similarity 117 member B(FAM117B)
NM_052905	FMNL2	Homo sapiens	formin like 2(FMNL2)
NM_001191013	GSTO2	Homo sapiens	glutathione S-transferase omega 2(GSTO2)
NM_007144	PCGF2	Homo sapiens	polycomb group ring finger 2(PCGF2)
NM_001860	SLC31A2	Homo sapiens	solute carrier family 31 member 2(SLC31A2)
NM_001242525	HLA-DPA1	Homo sapiens	major histocompatibility complex, class II, DP alpha 1(HLA-DPA1)
NM_000574	CD55	Homo sapiens	CD55 molecule (Cromer blood group)(CD55)
NM_001290202	SEZ6	Homo sapiens	seizure related 6 homolog(SEZ6)
NM_007147	ZNF175	Homo sapiens	zinc finger protein 175(ZNF175)
NM_015516	TSKU	Homo sapiens	tsukushi, small leucine rich proteoglycan(TSKU)
NM_001276717	PAK6	Homo sapiens	p21 (RAC1) activated kinase 6(PAK6)
NM_001290204	DCP1A	Homo sapiens	decapping mRNA 1A(DCP1A)
NM_021005	NR2F2	Homo sapiens	nuclear receptor subfamily 2 group F member 2(NR2F2)
NM_019593	GPCPD1	Homo sapiens	glycerophosphocholine phosphodiesterase 1(GPCPD1)
NM_033071	SYNE1	Homo sapiens	spectrin repeat containing nuclear envelope protein 1(SYNE1)
NM_015114	ANKLE2	Homo sapiens	ankyrin repeat and LEM domain containing 2(ANKLE2)
NM_001256163	BIRC2	Homo sapiens	baculoviral IAP repeat containing 2(BIRC2)
NM_020354	ENTPD7	Homo sapiens	ectonucleoside triphosphate diphosphohydrolase 7(ENTPD7)
NM_001077269	WIPF1	Homo sapiens	WAS/WASL interacting protein family member 1(WIPF1)
NM_001167	XIAP	Homo sapiens	X-linked inhibitor of apoptosis(XIAP)
NM_002213	ITGB5	Homo sapiens	integrin subunit beta 5(ITGB5)
NM_015720	PODXL2	Homo sapiens	podocalyxin like 2(PODXL2)
NM_022170	EIF4H	Homo sapiens	eukaryotic translation initiation factor 4H(EIF4H)
NM_031904	FRMD8	Homo sapiens	FERM domain containing 8(FRMD8)
NM_022167	XYLT2	Homo sapiens	xylosyltransferase 2(XYLT2)
NM_058181	YBEY	Homo sapiens	ybeY metallopeptidase (putative)(YBEY)
NM_002419	MAP3K11	Homo sapiens	mitogen-activated protein kinase kinase kinase 11(MAP3K11)
NM_054110	GALNT15	Homo sapiens	polypeptide N-acetylgalactosaminyltransferase 15(GALNT15)
NM_014747	RIMS3	Homo sapiens	regulating synaptic membrane exocytosis 3(RIMS3)
NM_015104	ATG2A	Homo sapiens	autophagy related 2A(ATG2A)
NM_001178031	SF1	Homo sapiens	splicing factor 1(SF1)
NM_001005366	KDM2B	Homo sapiens	lysine demethylase 2B(KDM2B)
NM_001164760	PRKAR1B	Homo sapiens	protein kinase cAMP-dependent type I regulatory subunit beta(PRKAR1B)
NM_001127598	IGF2	Homo sapiens	insulin like growth factor 2(IGF2)
NM_032189	ATP11A	Homo sapiens	ATPase phospholipid transporting 11A(ATP11A)
NM_001130674	CALU	Homo sapiens	calumenin(CALU)
NM_022463	NXN	Homo sapiens	nucleoredoxin(NXN)
NM_001272050	TK2	Homo sapiens	thymidine kinase 2, mitochondrial(TK2)
NM_001288962	TRIP10	Homo sapiens	thyroid hormone receptor interactor 10(TRIP10)
NM_001272051	C16orf91	Homo sapiens	chromosome 16 open reading frame 91(C16orf91)
NM_001142807	ACOXL	Homo sapiens	acyl-CoA oxidase-like(ACOXL)
NM_001042590	TMEM8B	Homo sapiens	transmembrane protein 8B(TMEM8B)
NM_002726	PREP	Homo sapiens	prolyl endopeptidase(PREP)
NM_148896	NPB	Homo sapiens	neuropeptide B(NPB)
NM_001005368	ZNF32	Homo sapiens	zinc finger protein 32(ZNF32)
NM_015111	N4BP3	Homo sapiens	NEDD4 binding protein 3(N4BP3)
NM_002720	PPP4C	Homo sapiens	protein phosphatase 4 catalytic subunit(PPP4C)
NM_020337	ANKRD50	Homo sapiens	ankyrin repeat domain 50(ANKRD50)
NM_006290	TNFAIP3	Homo sapiens	TNF alpha induced protein 3(TNFAIP3)
NM_014755	SERTAD2	Homo sapiens	SERTA domain containing 2(SERTAD2)
NM_033036	GAL3ST3	Homo sapiens	galactose-3-O-sulfotransferase 3(GAL3ST3)
NM_001104589	SLFN11	Homo sapiens	schlafen family member 11(SLFN11)
NM_006293	TYRO3	Homo sapiens	TYRO3 protein tyrosine kinase(TYRO3)
NM_145644	MRPL35	Homo sapiens	mitochondrial ribosomal protein L35(MRPL35)
NM_006297	XRCC1	Homo sapiens	X-ray repair cross complementing 1(XRCC1)
NM_001164773	BCAT2	Homo sapiens	branched chain amino acid transaminase 2(BCAT2)
NM_001190737	NFIB	Homo sapiens	nuclear factor I B(NFIB)
NM_001144	AMFR	Homo sapiens	autocrine motility factor receptor(AMFR)
NM_015503	SH2B1	Homo sapiens	SH2B adaptor protein 1(SH2B1)
NM_001150	ANPEP	Homo sapiens	alanyl aminopeptidase, membrane(ANPEP)
NM_020134	DPYSL5	Homo sapiens	dihydropyrimidinase like 5(DPYSL5)
NM_002733	PRKAG1	Homo sapiens	protein kinase AMP-activated non-catalytic subunit gamma 1(PRKAG1)
NM_001084392	DDT	Homo sapiens	D-dopachrome tautomerase(DDT)
NM_018198	DNAJC11	Homo sapiens	DnaJ heat shock protein family (Hsp40) member C11(DNAJC11)
NM_138983	olig1	Homo sapiens	oligodendrocyte transcription factor 1(OLIG1)
NM_001042573	ENGASE	Homo sapiens	endo-beta-N-acetylglucosaminidase(ENGASE)
NM_001145208	depdc1b	Homo sapiens	DEP domain containing 1B(DEPDC1B)
NM_021249	SNX6	Homo sapiens	sorting nexin 6(SNX6)
NM_033027	CSRNP1	Homo sapiens	cysteine and serine rich nuclear protein 1(CSRNP1)
NM_001204375	NPR3	Homo sapiens	natriuretic peptide receptor 3(NPR3)
NM_207661	ZC3H14	Homo sapiens	zinc finger CCCH-type containing 14(ZC3H14)
NM_001145201	PRAP1	Homo sapiens	proline rich acidic protein 1(PRAP1)
NM_198567	SIMC1	Homo sapiens	SUMO interacting motifs containing 1(SIMC1)
NM_002062	GLP1R	Homo sapiens	glucagon like peptide 1 receptor(GLP1R)
NM_002061	GCLM	Homo sapiens	glutamate-cysteine ligase modifier subunit(GCLM)
NM_001201334	GCFC2	Homo sapiens	GC-rich sequence DNA-binding factor 2(GCFC2)
NM_018143	KLHL11	Homo sapiens	kelch like family member 11(KLHL11)
NM_021630	PDLIM2	Homo sapiens	PDZ and LIM domain 2(PDLIM2)
NM_021632	ZNF350	Homo sapiens	zinc finger protein 350(ZNF350)
NM_001012643	MYPOP	Homo sapiens	Myb related transcription factor, partner of profilin(MYPOP)
NM_021238	FAM60A	Homo sapiens	family with sequence similarity 60 member A(FAM60A)
NM_001289121	ZCCHC7	Homo sapiens	zinc finger CCHC-type containing 7(ZCCHC7)
NM_033015	FASTK	Homo sapiens	Fas activated serine/threonine kinase(FASTK)
NM_018960	GNMT	Homo sapiens	glycine N-methyltransferase(GNMT)
NM_033020	TRIM33	Homo sapiens	tripartite motif containing 33(TRIM33)
NM_018132	CENPQ	Homo sapiens	centromere protein Q(CENPQ)
NM_001243288	NECTIN3	Homo sapiens	nectin cell adhesion molecule 3(NECTIN3)
NM_021640	C12ORF10	Homo sapiens	chromosome 12 open reading frame 10(C12orf10)
NM_003815	ADAM15	Homo sapiens	ADAM metallopeptidase domain 15(ADAM15)
NM_001127386	DUX4L2	Homo sapiens	double homeobox 4 like 2(DUX4L2)
NM_022124	CDH23	Homo sapiens	cadherin related 23(CDH23)
NM_022121	PERP	Homo sapiens	PERP, TP53 apoptosis effector(PERP)
NM_018929	PCDHGC5	Homo sapiens	protocadherin gamma subfamily C, 5(PCDHGC5)
NM_001098722	GNG4	Homo sapiens	G protein subunit gamma 4(GNG4)
NM_018928	PCDHGC4	Homo sapiens	protocadherin gamma subfamily C, 4(PCDHGC4)
NM_021228	SCAF1	Homo sapiens	SR-related CTD associated factor 1(SCAF1)
NM_001243271	CNTN5	Homo sapiens	contactin 5(CNTN5)
NM_001290260	PHF3	Homo sapiens	PHD finger protein 3(PHF3)
NM_001033930	UBA52	Homo sapiens	ubiquitin A-52 residue ribosomal protein fusion product 1(UBA52)
NM_015348	TMEM131	Homo sapiens	transmembrane protein 131(TMEM131)
NM_138959	VANGL1	Homo sapiens	VANGL planar cell polarity protein 1(VANGL1)
NM_001253699	ERBIN	Homo sapiens	erbb2 interacting protein(ERBIN)
NM_018163	DNAJC17	Homo sapiens	DnaJ heat shock protein family (Hsp40) member C17(DNAJC17)
NM_001136566	RAD21L1	Homo sapiens	RAD21 cohesin complex component like 1(RAD21L1)
NM_003172	SURF1	Homo sapiens	SURF1, cytochrome c oxidase assembly factor(SURF1)
NM_001142482	NREP	Homo sapiens	neuronal regeneration related protein(NREP)
NM_001280557	SLC39A4	Homo sapiens	solute carrier family 39 member 4(SLC39A4)
NM_138970	NRXN3	Homo sapiens	neurexin 3(NRXN3)
NM_015015	KDM4B	Homo sapiens	lysine demethylase 4B(KDM4B)
NM_001256853	USP17L12	Homo sapiens	ubiquitin specific peptidase 17-like family member 12(USP17L12)
NM_194455	KRIT1	Homo sapiens	KRIT1, ankyrin repeat containing(KRIT1)
NM_002026	FN1	Homo sapiens	fibronectin 1(FN1)
NM_198572	SPATC1	Homo sapiens	spermatogenesis and centriole associated 1(SPATC1)
NM_018156	VPS13D	Homo sapiens	vacuolar protein sorting 13 homolog D(VPS13D)
NM_033276	ATP23	Homo sapiens	ATP23 metallopeptidase and ATP synthase assembly factor homolog(ATP23)
NM_002980	SCTR	Homo sapiens	secretin receptor(SCTR)
NM_001289145	fam110a	Homo sapiens	family with sequence similarity 110 member A(FAM110A)
NM_138499	PWWP2B	Homo sapiens	PWWP domain containing 2B(PWWP2B)
NM_001037163	FAM220A	Homo sapiens	family with sequence similarity 220 member A(FAM220A)
NM_001174153	RABEPK	Homo sapiens	Rab9 effector protein with kelch motifs(RABEPK)
NM_003978	PSTPIP1	Homo sapiens	proline-serine-threonine phosphatase interacting protein 1(PSTPIP1)
NM_001113493	2018-09-09	Homo sapiens	septin 9(SEPT9)
NM_003737	DCHS1	Homo sapiens	dachsous cadherin-related 1(DCHS1)
NM_031372	HNRNPDL	Homo sapiens	heterogeneous nuclear ribonucleoprotein D like(HNRNPDL)
NM_194272	RBPMS2	Homo sapiens	RNA binding protein with multiple splicing 2(RBPMS2)
NM_032458	PHF6	Homo sapiens	PHD finger protein 6(PHF6)
NM_033504	TMEM54	Homo sapiens	transmembrane protein 54(TMEM54)
NM_001244584	C7orf55-LUC7L2	Homo sapiens	C7orf55-LUC7L2 readthrough(C7orf55-LUC7L2)
NM_199336	FAHD2B	Homo sapiens	fumarylacetoacetate hydrolase domain containing 2B(FAHD2B)
NM_147147	BVES	Homo sapiens	blood vessel epicardial substance(BVES)
NM_171982	TRIM35	Homo sapiens	tripartite motif containing 35(TRIM35)
NM_199337	TMEM179B	Homo sapiens	transmembrane protein 179B(TMEM179B)
NM_001252197	IRX5	Homo sapiens	iroquois homeobox 5(IRX5)
NM_001034914	KCNIP3	Homo sapiens	potassium voltage-gated channel interacting protein 3(KCNIP3)
NM_147150	PALM2-AKAP2	Homo sapiens	PALM2-AKAP2 readthrough(PALM2-AKAP2)
NM_015984	UCHL5	Homo sapiens	ubiquitin C-terminal hydrolase L5(UCHL5)
NM_001136197	FZR1	Homo sapiens	fizzy/cell division cycle 20 related 1(FZR1)
NM_199340	LRRC37A3	Homo sapiens	leucine rich repeat containing 37 member A3(LRRC37A3)
NM_000887	ITGAX	Homo sapiens	integrin subunit alpha X(ITGAX)
NM_182529	THAP5	Homo sapiens	THAP domain containing 5(THAP5)
NM_153029	N4BP1	Homo sapiens	NEDD4 binding protein 1(N4BP1)
NM_198482	SH2D6	Homo sapiens	SH2 domain containing 6(SH2D6)
NM_145047	OSCP1	Homo sapiens	organic solute carrier partner 1(OSCP1)
NM_003741	CHRD	Homo sapiens	chordin(CHRD)
NM_014159	SETD2	Homo sapiens	SET domain containing 2(SETD2)
NM_172070	UBR3	Homo sapiens	ubiquitin protein ligase E3 component n-recognin 3 (putative)(UBR3)
NM_001242484	EIF1AD	Homo sapiens	eukaryotic translation initiation factor 1A domain containing(EIF1AD)
NM_014165	NDUFAF4	Homo sapiens	NADH:ubiquinone oxidoreductase complex assembly factor 4(NDUFAF4)
NM_022731	NUCKS1	Homo sapiens	nuclear casein kinase and cyclin dependent kinase substrate 1(NUCKS1)
NM_006873	STON1	Homo sapiens	stonin 1(STON1)
NM_001130929	C7orf73	Homo sapiens	chromosome 7 open reading frame 73(C7orf73)
NM_194291	tmem65	Homo sapiens	transmembrane protein 65(TMEM65)
NM_001169111	SCO2	Homo sapiens	SCO2, cytochrome c oxidase assembly protein(SCO2)
NM_001136180	Hsbp1l1	Homo sapiens	heat shock factor binding protein 1 like 1(HSBP1L1)
NM_000891	KCNJ2	Homo sapiens	potassium voltage-gated channel subfamily J member 2(KCNJ2)
NM_001282306	STK25	Homo sapiens	serine/threonine kinase 25(STK25)
NM_198495	CTAGE4	Homo sapiens	CTAGE family member 4(CTAGE4)
NM_001010897	serp2	Homo sapiens	stress associated endoplasmic reticulum protein family member 2(SERP2)
NM_001290293	SDR39U1	Homo sapiens	short chain dehydrogenase/reductase family 39U member 1(SDR39U1)
NM_002699	POU3F1	Homo sapiens	POU class 3 homeobox 1(POU3F1)
NM_021136	RTN1	Homo sapiens	reticulon 1(RTN1)
NM_001276464	NR5A2	Homo sapiens	nuclear receptor subfamily 5 group A member 2(NR5A2)
NM_003096	SNRPG	Homo sapiens	small nuclear ribonucleoprotein polypeptide G(SNRPG)
NM_001289773	MED14OS	Homo sapiens	MED14 opposite strand(MED14OS)
NM_001135208	FKBP2	Homo sapiens	FK506 binding protein 2(FKBP2)
NM_013296	GPSM2	Homo sapiens	G-protein signaling modulator 2(GPSM2)
NM_022912	REEP1	Homo sapiens	receptor accessory protein 1(REEP1)
NM_177538	CYP20A1	Homo sapiens	cytochrome P450 family 20 subfamily A member 1(CYP20A1)
NM_018389	SLC35C1	Homo sapiens	solute carrier family 35 member C1(SLC35C1)
NM_024334	TMEM43	Homo sapiens	transmembrane protein 43(TMEM43)
NM_001099408	EIF4E1B	Homo sapiens	eukaryotic translation initiation factor 4E family member 1B(EIF4E1B)
NM_015193	ARC	Homo sapiens	activity regulated cytoskeleton associated protein(ARC)
NM_032420	PCDH1	Homo sapiens	protocadherin 1(PCDH1)
NM_001199954	ACTG1	Homo sapiens	actin gamma 1(ACTG1)
NM_003720	PSMG1	Homo sapiens	proteasome assembly chaperone 1(PSMG1)
NM_001114636	FANCL	Homo sapiens	Fanconi anemia complementation group L(FANCL)
NM_014141	CNTNAP2	Homo sapiens	contactin associated protein-like 2(CNTNAP2)
NM_021147	CCNO	Homo sapiens	cyclin O(CCNO)
NM_002690	POLB	Homo sapiens	DNA polymerase beta(POLB)
NM_019112	ABCA7	Homo sapiens	ATP binding cassette subfamily A member 7(ABCA7)
NM_001177693	ARHGEF28	Homo sapiens	Rho guanine nucleotide exchange factor 28(ARHGEF28)
NM_003776	MRPL40	Homo sapiens	mitochondrial ribosomal protein L40(MRPL40)
NM_006832	FERMT2	Homo sapiens	fermitin family member 2(FERMT2)
NM_020964	EPG5	Homo sapiens	ectopic P-granules autophagy protein 5 homolog(EPG5)
NM_024309	TNIP2	Homo sapiens	TNFAIP3 interacting protein 2(TNIP2)
NM_133180	EPS8L1	Homo sapiens	EPS8 like 1(EPS8L1)
NM_138431	MFSD3	Homo sapiens	major facilitator superfamily domain containing 3(MFSD3)
NM_001101339	C12orf77	Homo sapiens	chromosome 12 open reading frame 77(C12orf77)
NM_014317	PDSS1	Homo sapiens	prenyl (decaprenyl) diphosphate synthase, subunit 1(PDSS1)
NM_004635	MAPKAPK3	Homo sapiens	mitogen-activated protein kinase-activated protein kinase 3(MAPKAPK3)
NM_013275	ANKRD11	Homo sapiens	ankyrin repeat domain 11(ANKRD11)
NM_001082579	RBFOX2	Homo sapiens	RNA binding protein, fox-1 homolog 2(RBFOX2)
NM_198239	WISP3	Homo sapiens	WNT1 inducible signaling pathway protein 3(WISP3)
NM_170696	ALDH1A2	Homo sapiens	aldehyde dehydrogenase 1 family member A2(ALDH1A2)
NM_001278677	ZNF254	Homo sapiens	zinc finger protein 254(ZNF254)
NM_003059	SLC22A4	Homo sapiens	solute carrier family 22 member 4(SLC22A4)
NM_015177	DTX4	Homo sapiens	deltex E3 ubiquitin ligase 4(DTX4)
NM_022970	FGFR2	Homo sapiens	fibroblast growth factor receptor 2(FGFR2)
NM_001256114	LHX8	Homo sapiens	LIM homeobox 8(LHX8)
NM_001015072	ufsp1	Homo sapiens	UFM1 specific peptidase 1 (inactive)(UFSP1)
NM_022571	GPR135	Homo sapiens	G protein-coupled receptor 135(GPR135)
NM_024121	TMEM185B	Homo sapiens	transmembrane protein 185B(TMEM185B)
NM_001008388	CISD2	Homo sapiens	CDGSH iron sulfur domain 2(CISD2)
NM_024122	APOO	Homo sapiens	apolipoprotein O(APOO)
NM_023072	ZSWIM4	Homo sapiens	zinc finger SWIM-type containing 4(ZSWIM4)
NM_022977	ACSL4	Homo sapiens	acyl-CoA synthetase long-chain family member 4(ACSL4)
NM_004625	WNT7A	Homo sapiens	Wnt family member 7A(WNT7A)
NM_022566	mesdc1	Homo sapiens	mesoderm development candidate 1(MESDC1)
NM_003508	FZD9	Homo sapiens	frizzled class receptor 9(FZD9)
NM_001256526	c9orf69	Homo sapiens	chromosome 9 open reading frame 69(C9orf69)
NM_014500	HTATSF1	Homo sapiens	HIV-1 Tat specific factor 1(HTATSF1)
NM_023067	FOXL2	Homo sapiens	forkhead box L2(FOXL2)
NM_173552	c3orf58	Homo sapiens	chromosome 3 open reading frame 58(C3orf58)
NM_001375	dnase2	Homo sapiens	deoxyribonuclease 2, lysosomal(DNASE2)
NM_144568	TMEM55B	Homo sapiens	transmembrane protein 55B(TMEM55B)
NM_144567	ANGEL2	Homo sapiens	angel homolog 2(ANGEL2)
NM_199121	VWA1	Homo sapiens	von Willebrand factor A domain containing 1(VWA1)
NM_152470	RNF165	Homo sapiens	ring finger protein 165(RNF165)
NM_006029	PNMA1	Homo sapiens	paraneoplastic Ma antigen 1(PNMA1)
NM_000665	ACHE	Homo sapiens	acetylcholinesterase (Cartwright blood group)(ACHE)
NM_001797	CDH11	Homo sapiens	cadherin 11(CDH11)
NM_001017969	KIAA2026	Homo sapiens	KIAA2026(KIAA2026)
NM_001160233	ATP1A1	Homo sapiens	ATPase Na+/K+ transporting subunit alpha 1(ATP1A1)
NM_023037	FRY	Homo sapiens	FRY microtubule binding protein(FRY)
NM_173567	EPHX4	Homo sapiens	epoxide hydrolase 4(EPHX4)
NM_022556	gh2	Homo sapiens	growth hormone 2(GH2)
NM_001001330	REEP3	Homo sapiens	receptor accessory protein 3(REEP3)
NM_173565	RSPH10B	Homo sapiens	radial spoke head 10 homolog B(RSPH10B)
NM_001206541	CAPZB	Homo sapiens	capping actin protein of muscle Z-line beta subunit(CAPZB)
NM_003054	SLC18A2	Homo sapiens	solute carrier family 18 member A2(SLC18A2)
NM_173560	RFX6	Homo sapiens	regulatory factor X6(RFX6)
NM_003769	SRSF9	Homo sapiens	serine and arginine rich splicing factor 9(SRSF9)
NM_006654	FRS2	Homo sapiens	fibroblast growth factor receptor substrate 2(FRS2)
NM_138401	MVB12A	Homo sapiens	multivesicular body subunit 12A(MVB12A)
NM_006653	FRS3	Homo sapiens	fibroblast growth factor receptor substrate 3(FRS3)
NM_003036	SKI	Homo sapiens	SKI proto-oncogene(SKI)
NM_001134709	DEK	Homo sapiens	DEK proto-oncogene(DEK)
NM_013234	EIF3K	Homo sapiens	eukaryotic translation initiation factor 3 subunit K(EIF3K)
NM_145028	ARMC12	Homo sapiens	armadillo repeat containing 12(ARMC12)
NM_001130996	HMGCR	Homo sapiens	3-hydroxy-3-methylglutaryl-CoA reductase(HMGCR)
NM_001160224	RNF170	Homo sapiens	ring finger protein 170(RNF170)
NM_001278411	AMN1	Homo sapiens	antagonist of mitotic exit network 1 homolog(AMN1)
NM_001282534	KCNK9	Homo sapiens	potassium two pore domain channel subfamily K member 9(KCNK9)
NM_001017973	P4HA2	Homo sapiens	prolyl 4-hydroxylase subunit alpha 2(P4HA2)
NM_001256505	CADM2	Homo sapiens	cell adhesion molecule 2(CADM2)
NM_173573	LMNTD2	Homo sapiens	lamin tail domain containing 2(LMNTD2)
NM_015950	MRPL2	Homo sapiens	mitochondrial ribosomal protein L2(MRPL2)
NM_173570	ZDHHC23	Homo sapiens	zinc finger DHHC-type containing 23(ZDHHC23)
NM_006042	HS3ST3A1	Homo sapiens	heparan sulfate-glucosamine 3-sulfotransferase 3A1(HS3ST3A1)
NM_006043	HS3ST2	Homo sapiens	heparan sulfate-glucosamine 3-sulfotransferase 2(HS3ST2)
NM_207380	C15orf52	Homo sapiens	chromosome 15 open reading frame 52(C15orf52)
NM_001080521	RASSF10	Homo sapiens	Ras association domain family member 10(RASSF10)
NM_178310	SNAI3	Homo sapiens	snail family transcriptional repressor 3(SNAI3)
NM_001139518	PRKRA	Homo sapiens	protein activator of interferon induced protein kinase EIF2AK2(PRKRA)
NM_001006117	Rbmy1j	Homo sapiens	RNA binding motif protein, Y-linked, family 1, member J(RBMY1J)
NM_001199747	HOXD8	Homo sapiens	homeobox D8(HOXD8)
NM_023016	SOWAHC	Homo sapiens	sosondowah ankyrin repeat domain family member C(SOWAHC)
NM_001206997	c4orf22	Homo sapiens	chromosome 4 open reading frame 22(C4orf22)
NM_001206998	ZNRF3	Homo sapiens	zinc and ring finger 3(ZNRF3)
NM_001206994	PPP2R2C	Homo sapiens	protein phosphatase 2 regulatory subunit Bgamma(PPP2R2C)
NM_020734	RIMKLB	Homo sapiens	ribosomal modification protein rimK like family member B(RIMKLB)
NM_001130136	ISLR2	Homo sapiens	immunoglobulin superfamily containing leucine rich repeat 2(ISLR2)
NM_005552	KLC1	Homo sapiens	kinesin light chain 1(KLC1)
NM_001080512	BICC1	Homo sapiens	BicC family RNA binding protein 1(BICC1)
NM_001252120	PASK	Homo sapiens	PAS domain containing serine/threonine kinase(PASK)
NM_152434	CWF19L2	Homo sapiens	CWF19-like 2, cell cycle control (S. pombe)(CWF19L2)
NM_005534	IFNGR2	Homo sapiens	interferon gamma receptor 2 (interferon gamma transducer 1)(IFNGR2)
NM_001098537	PNPLA7	Homo sapiens	patatin like phospholipase domain containing 7(PNPLA7)
NM_005539	INPP5A	Homo sapiens	inositol polyphosphate-5-phosphatase A(INPP5A)
NM_014351	SULT4A1	Homo sapiens	sulfotransferase family 4A member 1(SULT4A1)
NM_014353	RAB26	Homo sapiens	RAB26, member RAS oncogene family(RAB26)
NM_017777	MKS1	Homo sapiens	Meckel syndrome, type 1(MKS1)
NM_001010846	SHE	Homo sapiens	Src homology 2 domain containing E(SHE)
NM_001271852	CEP57L1	Homo sapiens	centrosomal protein 57 like 1(CEP57L1)
NM_001206710	PRKAG1	Homo sapiens	protein kinase AMP-activated non-catalytic subunit gamma 1(PRKAG1)
NM_178124	cxorf40a	Homo sapiens	chromosome X open reading frame 40A(CXorf40A)
NM_001282391	EPC1	Homo sapiens	enhancer of polycomb homolog 1(EPC1)
NM_001029882	AHDC1	Homo sapiens	AT-hook DNA binding motif containing 1(AHDC1)
NM_001271854	GPR176	Homo sapiens	G protein-coupled receptor 176(GPR176)
NM_022787	NMNAT1	Homo sapiens	nicotinamide nucleotide adenylyltransferase 1(NMNAT1)
NM_145001	STK32A	Homo sapiens	serine/threonine kinase 32A(STK32A)
NM_001278461	COBLL1	Homo sapiens	cordon-bleu WH2 repeat protein like 1(COBLL1)
NM_000437	PAFAH2	Homo sapiens	platelet activating factor acetylhydrolase 2(PAFAH2)
NM_014334	FRRS1L	Homo sapiens	ferric chelate reductase 1 like(FRRS1L)
NM_014339	IL17RA	Homo sapiens	interleukin 17 receptor A(IL17RA)
NM_001009939	2018-09-05	Homo sapiens	septin 5(SEPT5)
NM_001278650	B3GALT5	Homo sapiens	beta-1,3-galactosyltransferase 5(B3GALT5)
NM_020753	CASKIN2	Homo sapiens	CASK interacting protein 2(CASKIN2)
NM_001145295	NGLY1	Homo sapiens	N-glycanase 1(NGLY1)
NM_006005	WFS1	Homo sapiens	wolframin ER transmembrane glycoprotein(WFS1)
NM_001184743	PGBD1	Homo sapiens	piggyBac transposable element derived 1(PGBD1)
NM_001204082	MINOS1	Homo sapiens	mitochondrial inner membrane organizing system 1(MINOS1)
NM_152411	ZNF786	Homo sapiens	zinc finger protein 786(ZNF786)
NM_017436	A4GALT	Homo sapiens	alpha 1,4-galactosyltransferase(A4GALT)
NM_017761	PNRC2	Homo sapiens	proline rich nuclear receptor coactivator 2(PNRC2)
NM_001170794	BACH2	Homo sapiens	BTB domain and CNC homolog 2(BACH2)
NM_006806	btg3	Homo sapiens	BTG anti-proliferation factor 3(BTG3)
NM_024522	NKAIN1	Homo sapiens	Na+/K+ transporting ATPase interacting 1(NKAIN1)
NM_004857	AKAP5	Homo sapiens	A-kinase anchoring protein 5(AKAP5)
NM_001172412	VANGL1	Homo sapiens	VANGL planar cell polarity protein 1(VANGL1)
NM_001204056	ANKRD12	Homo sapiens	ankyrin repeat domain 12(ANKRD12)
NM_001243565	DHDDS	Homo sapiens	dehydrodolichyl diphosphate synthase subunit(DHDDS)
NM_001287810	CYFIP1	Homo sapiens	cytoplasmic FMR1 interacting protein 1(CYFIP1)
NM_001143836	NOX4	Homo sapiens	NADPH oxidase 4(NOX4)
NM_024596	mcph1	Homo sapiens	microcephalin 1(MCPH1)
NM_001159390	GUK1	Homo sapiens	guanylate kinase 1(GUK1)
NM_001184974	PACSIN3	Homo sapiens	protein kinase C and casein kinase substrate in neurons 3(PACSIN3)
NM_012101	TRIM29	Homo sapiens	tripartite motif containing 29(TRIM29)
NM_153280	UBA1	Homo sapiens	ubiquitin like modifier activating enzyme 1(UBA1)
NM_001146334	NACAD	Homo sapiens	NAC alpha domain containing(NACAD)
NM_001278482	SUPT20H	Homo sapiens	SPT20 homolog, SAGA complex component(SUPT20H)
NM_004423	DVL3	Homo sapiens	dishevelled segment polarity protein 3(DVL3)
NM_001204065	ANKS1B	Homo sapiens	ankyrin repeat and sterile alpha motif domain containing 1B(ANKS1B)
NM_014398	lamp3	Homo sapiens	lysosomal associated membrane protein 3(LAMP3)
NM_207355	POTEB3	Homo sapiens	POTE ankyrin domain family member B3(POTEB3)
NM_004427	PHC2	Homo sapiens	polyhomeotic homolog 2(PHC2)
NM_004426	PHC1	Homo sapiens	polyhomeotic homolog 1(PHC1)
NM_153266	TMEM151A	Homo sapiens	transmembrane protein 151A(TMEM151A)
NM_001286559	TEKT4	Homo sapiens	tektin 4(TEKT4)
NM_014589	PLA2G2E	Homo sapiens	phospholipase A2 group IIE(PLA2G2E)
NM_022773	LMF1	Homo sapiens	lipase maturation factor 1(LMF1)
NM_207352	CYP4V2	Homo sapiens	cytochrome P450 family 4 subfamily V member 2(CYP4V2)
NM_183419	RNF19A	Homo sapiens	ring finger protein 19A, RBR E3 ubiquitin protein ligase(RNF19A)
NM_003592	CUL1	Homo sapiens	cullin 1(CUL1)
NM_133369	UNC5A	Homo sapiens	unc-5 netrin receptor A(UNC5A)
NM_004831	MED26	Homo sapiens	mediator complex subunit 26(MED26)
NM_001033581	PRKCZ	Homo sapiens	protein kinase C zeta(PRKCZ)
NM_024587	TMEM53	Homo sapiens	transmembrane protein 53(TMEM53)
NM_018363	RNLS	Homo sapiens	renalase, FAD dependent amine oxidase(RNLS)
NM_001079839	OCIAD1	Homo sapiens	OCIA domain containing 1(OCIAD1)
NM_183004	EIF5	Homo sapiens	eukaryotic translation initiation factor 5(EIF5)
NM_001243745	CROT	Homo sapiens	carnitine O-octanoyltransferase(CROT)
NM_032810	ATAD1	Homo sapiens	ATPase family, AAA domain containing 1(ATAD1)
NM_005334	HCFC1	Homo sapiens	host cell factor C1(HCFC1)
NM_017691	LRRC49	Homo sapiens	leucine rich repeat containing 49(LRRC49)
NM_001271822	SERPINB6	Homo sapiens	serpin family B member 6(SERPINB6)
NM_001271618	PPP1R12C	Homo sapiens	protein phosphatase 1 regulatory subunit 12C(PPP1R12C)
NM_152666	PLD5	Homo sapiens	phospholipase D family member 5(PLD5)
NM_004804	CIAO1	Homo sapiens	cytosolic iron-sulfur assembly component 1(CIAO1)
NM_022757	CCDC14	Homo sapiens	coiled-coil domain containing 14(CCDC14)
NM_012333	MYCBP	Homo sapiens	MYC binding protein(MYCBP)
NM_032800	c1orf198	Homo sapiens	chromosome 1 open reading frame 198(C1orf198)
NM_001242898	PPP6R2	Homo sapiens	protein phosphatase 6 regulatory subunit 2(PPP6R2)
NM_004178	TARBP2	Homo sapiens	TARBP2, RISC loading complex RNA binding subunit(TARBP2)
NM_001312	CRIP2	Homo sapiens	cysteine rich protein 2(CRIP2)
NM_025108	c16orf59	Homo sapiens	chromosome 16 open reading frame 59(C16orf59)
NM_001166304	PIGX	Homo sapiens	phosphatidylinositol glycan anchor biosynthesis class X(PIGX)
NM_207370	GPR153	Homo sapiens	G protein-coupled receptor 153(GPR153)
NM_001265593	PLEKHG5	Homo sapiens	pleckstrin homology and RhoGEF domain containing G5(PLEKHG5)
NM_033518	SLC38A5	Homo sapiens	solute carrier family 38 member 5(SLC38A5)
NM_001098509	SGSM2	Homo sapiens	small G protein signaling modulator 2(SGSM2)
NM_005313	PDIA3	Homo sapiens	protein disulfide isomerase family A member 3(PDIA3)
NM_001271831	NUDT22	Homo sapiens	nudix hydrolase 22(NUDT22)
NM_020789	IGSF9	Homo sapiens	immunoglobulin superfamily member 9(IGSF9)
NM_001285486	NEURL3	Homo sapiens	neuralized E3 ubiquitin protein ligase 3(NEURL3)
NM_015667	SPATA31A7	Homo sapiens	SPATA31 subfamily A member 7

## Sheet: Table S2.3
		Table S2.3:candidate genes with clinical amplification on CNA based on Comprehensive analysis of muscle-invasive bladder cancers characterized by multiple TCGA analytical platforms on CbioPortal.
Offical gene symbol
TDO2
FBXL17
PLXNA3
ZNF703
PKDCC
BMP7
SCCPDH
MDK
ZC3HAV1L
GPR26
ICA1
RAB6A
ZBTB7A
NPTXR
NFIC
COA4
KIFC3
TOM1L1
BMP8B
SLC39A4
XBP1
ZNF497
CCDC170
ZNF692
ATE1
M1AP
TCTEX1D4
PPM1L
PCID2
TTLL10
HGFAC
RANBP9
NAAA
EBAG9
TNIP1
C5ORF52
TXNDC17
FIGLA
STX16
GAGE2A
NR3C1
CEBPA
PRKCZ
DACT2
SP6
MTM1
RARG
IAH1
DMC1
KCNMA1
GPR157
TBR1
NEDD1
EDA2R
FBXO39
NIPAL2
ABHD5
SCARB2
SH3GLB1
KIT
ZNF646
SPACA5
VPS54
ALAD
DDX52
OLA1
ADRB3
TLDC2
INPP5E
RHBDL3
LY6E
B3GNT2
MAFK
VPS29
KANSL1
PET117
SGCB
CR1L
NLK
UBIAD1
NR4A3
TMEM251
CELF1
PDS5A
LBX1
NXPH2
RER1
DDHD2
GPR83
ASB13
CCNI2
ABL2
DBN1
BHLHE23
WASHC3
SLC6A14
DOCK6
CSAG1
ZSCAN25
MPPED2
ENTPD2
IGF2BP3
RNF24
IGF2BP2
NPIPB5
CIDEC
GPX7
CORO1B
NAV1
HLA-DMB
NETO2
PRUNE2
MCM6
SLC47A2
AASDHPPT
ARAP2
ZMYND15
SMTNL2
PTPRR
MC5R
FLNC
ARPC1B
SENP1
PLCH2
SLC7A8
PRICKLE4
DNMBP
TTC9C
MPC2
RPL36
REXO4
NFYA
GXYLT1
NDUFAB1
CCDC69
EZH1
DESI2
PXN
SLC25A12
FAM193A
IRF2BP2
PPIA
CBR4
AEBP2
ANAPC4
AHCTF1
SLC10A3
PPA1
HNF1B
P4HA1
CLCN6
MDH2
LRP4
KCTD14
SMCO3
PCCA
RBBP7
SCD5
CMC4
KANSL1
USP46
SPATA22
XKR8
NTSR1
SLC26A4
EXOC3
LAMB3
ZNF804B
PRPSAP2
TNNI1
KLK7
GABPB1
SLC30A8
PSMD3
EGR4
CTNNA2
ANKRD20A4
MBOAT2
RGCC
ARNT2
PIGM
EIF5
OAF
PARL
ARHGAP22
F2RL1
DAZL
ZNF593
NAB2
KLK7
TPM1
CDKN2C
ASMT
KRTAP10-12
HADHB
ETV7
GDF9
PKD1
TGFB1I1
TMEM189
ERBB4
ALDH3B2
ALOX5
ST6GAL2
RYR2
RRM2
P2RY1
LY6H
CDKL2
DSG2
KCNE1
PACS1
MYB
CARM1
PPM1M
EHMT2
ADIPOR1
MED15
PAWR
SERPINI1
MPP3
CCDC57
WASF1
ROR1
FUBP3
OSBPL6
F10
TINF2
INSM1
CDC14B
SCGB2B2
DENND3
ZMYM2
YY1AP1
PANK2
IFT22
ZNF737
CLUL1
TCF7L1
SLC13A3
TESC
ELOVL1
C12ORF29
TBC1D14
ANKS1B
POLR3GL
RAB12
CRK
TMEM255B
AK4
ASXL2
IGSF11
ECHS1
TGIF1
NADK2
ARRDC1-AS1
DGKE
STAG3
HAT1
WDR37
SHISAL2A
SCGN
NMB
NMT1
CD209
LMBR1
CXCR4
TPD52L2
MYCBPAP
HNRNPR
KCNQ2
ST6GALNAC3
FGF18
DPM2
CCL22
THAP12
TPRN
TIMP4
LGALS8
RBM48
S1PR5
HSPB7
ZNF98
SGSM1
FANCD2OS
WASF2
NUDT3
SMCO4
PXDN
HIST3H3
PGM5
FOXO3
TMEM187
ZNF148
FAM102A
HTRA1
ZBTB9
DCUN1D4
EIF5B
ACVR2A
SRRT
KCNS3
TDG
KEAP1
BTBD11
BCLAF1
SLC4A4
PTP4A2
PTPN20
FRMPD1
EPB41L2
SDK1
RFPL1
SPAG6
WASHC4
CGREF1
SMARCA5
SPNS2
EFCAB2
NCOR2
KAT6A
ADAMTSL5
SRA1
GCM2
URGCP
ZNF33B
SLC9A3R2
MAP2K5
CCDC102A
TNS2
UBXN2A
KDF1
KIAA1143
YOD1
ABCF1
ACHE
HPS3
NFASC
CTBP2
TEF
MAPK6
MAPK7
NRXN2
FTHL17
CREBRF
RFXAP
SPTBN2
FAM173A
USP12
ZNF253
PGAP2
PKP4
ZNF276
LCE5A
VAMP3
PSPH
CFLAR
ATP1A2
HELB
SUMO2
THUMPD2
GDF10
ZNF331
GDI1
FRMD3
TSPOAP1
HOXD9
B4GALT6
HEY2
CPVL
OPRL1
HOXA6
FAM45A
SFXN4
CLK4
NCOA3
TTLL7
C11ORF71
CA4
HAPLN3
NIPSNAP2
ENG
C9ORF135
TMEM165
MYO1B
ASMT
NXN
GSR
TMEM50B
CAPZA2
FAM13C
ADCK2
CHRNA3
NRN1
ARF5
PIANP
VPS37D
GADD45GIP1
DOK7
MSL3
ADCK5
PSTPIP2
AK3
GRIN3A
C1ORF21
BRMS1
FAAH
ZBTB21
CYP51A1
DENR
ELOA3B
HR
MRVI1
SNX18
SUN2
CFAP410
TESMIN
RRP1
MED8
ATRAID
RECQL4
CAPN5
ATP2C1
CYB5RL
KIF5B
DHRS4L2
SOX18
MYRIP
GPAT3
IRGC
S100A13
STAU2
KCNIP1
NME4
ELAVL3
EEF1AKMT2
HECTD4
ALDH2
INTS8
SLC38A7
ZNF544
CIPC
CTTNBP2
KCTD17
GPRIN1
ADGRG3
UVSSA
LPIN3
PPP1R27
SDHAF1
ZIC3
NUF2
SPATA22
TMEM160
TAMM41
ZNF622
URGCP-MRPS24
ASPSCR1
BCAP31
LRRC28
SLC2A13
SNAP25
CELF5
CDK10
HDDC3
ARHGAP45
GPSM1
TPMT
MRM1
ZNF248
FARP1
HDAC9
ATOH8
POTEB
FAM136A
MAP3K20
HSP90AA1
CFAP74
MYMK
TRPM7
ARPP21
LTBP4
SYNPO2L
ONECUT3
MAP2
AUP1
MSANTD3
SLC16A11
LNX2
ENTR1
MYC
KMT5B
SPSB2
CDR2
PITPNC1
MAGEA2
DCAF10
MOSMO
DGKK
MORN1
TNIP1
NSDHL
CNNM2
ANKRD65
ASPG
PHYH
GDPD5
ARL3
NOTCH1
FCER1G
DYRK1A
KCNS3
MRPL45
ADARB1
FOXN3
RELL1
USP18
RCAN3
INSYN2
HSF5
FANK1
FKBP5
BLOC1S5
SLC38A6
CLDN18
AES
TMEM130
KIFC1
ZNF3
EFTUD2
NIPA1
TEDC1
ACVR1C
GAGE1
C12ORF71
ARCN1
HDGF
CAPN1
CAPN1
ZNF746
TCTN2
CYB561D2
SRRM3
ITPR1
OSBP2
C19ORF70
PNMA6A
SCN8A
FTL
PARD3
ST6GALNAC2
FMNL1
SEC14L4
HNRNPAB
ZNF626
ERAP1
STAT5A
FABP3
GRIN2A
C4ORF48
RBP3
ZFAND6
RCVRN
TBKBP1
SYT10
ETS1
FAM117B
FMNL2
GSTO2
PCGF2
SLC31A2
CD55
SEZ6
ZNF175
TSKU
DCP1A
NR2F2
SYNE1
ANKLE2
BIRC2
ENTPD7
WIPF1
XIAP
ITGB5
PODXL2
EIF4H
FRMD8
XYLT2
YBEY
MAP3K11
GALNT15
RIMS3
ATG2A
SF1
KDM2B
PRKAR1B
ATP11A
CALU
NXN
TK2
TRIP10
C16ORF91
ACOXL
TMEM8B
PREP
NPB
ZNF32
N4BP3
PPP4C
ANKRD50
TNFAIP3
SERTAD2
GAL3ST3
SLFN11
MRPL35
XRCC1
BCAT2
NFIB
AMFR
SH2B1
ANPEP
DPYSL5
PRKAG1
DDT
DNAJC11
OLIG1
ENGASE
SNX6
CSRNP1
NPR3
ZC3H14
PRAP1
SIMC1
GLP1R
GCLM
GCFC2
KLHL11
PDLIM2
ZNF350
MYPOP
SINHCAF
ZCCHC7
FASTK
GNMT
TRIM33
CENPQ
NECTIN3
C12ORF10
ADAM15
DUX4L2
CDH23
PERP
PCDHGC5
GNG4
PCDHGC4
SCAF1
CNTN5
PHF3
TMEM131
VANGL1
DNAJC17
SURF1
NREP
SLC39A4
NRXN3
KDM4B
USP17L12
KRIT1
FN1
SPATC1
VPS13D
ATP23
SCTR
FAM110A
PWWP2B
FAM220A
RABEPK
PSTPIP1
HNRNPDL
PHF6
TMEM54
C7ORF55-LUC7L2
FAHD2B
BVES
TRIM35
TMEM179B
IRX5
KCNIP3
PALM2-AKAP2
UCHL5
FZR1
LRRC37A3
ITGAX
THAP5
N4BP1
SH2D6
OSCP1
CHRD
SETD2
UBR3
EIF1AD
NUCKS1
STON1
STMP1
TMEM65
HSBP1L1
KCNJ2
CTAGE4
SERP2
SDR39U1
POU3F1
NR5A2
SNRPG
MED14OS
FKBP2
GPSM2
REEP1
CYP20A1
SLC35C1
TMEM43
EIF4E1B
ARC
PCDH1
ACTG1
PSMG1
FANCL
CNTNAP2
CCNO
POLB
ABCA7
MRPL40
EPG5
TNIP2
EPS8L1
MFSD3
C12ORF77
PDSS1
ANKRD11
RBFOX2
WISP3
ALDH1A2
ZNF254
SLC22A4
DTX4
FGFR2
LHX8
UFSP1
TMEM185B
CISD2
APOO
ZSWIM4
ACSL4
WNT7A
TLNRD1
FZD9
TMEM250
HTATSF1
FOXL2
C3ORF58
DNASE2
PIP4P1
VWA1
RNF165
PNMA1
ACHE
CDH11
KIAA2026
ATP1A1
FRY
EPHX4
GH2
REEP3
RSPH10B
CAPZB
SRSF9
FRS2
FRS3
SKI
DEK
EIF3K
ARMC12
RNF170
AMN1
KCNK9
P4HA2
CADM2
MRPL2
ZDHHC23
HS3ST2
RASSF10
SNAI3
PRKRA
HOXD8
SOWAHC
CFAP299
ZNRF3
PPP2R2C
RIMKLB
ISLR2
KLC1
BICC1
CWF19L2
IFNGR2
PNPLA7
INPP5A
RAB26
MKS1
SHE
CEP57L1
PRKAG1
CXORF40A
EPC1
AHDC1
GPR176
NMNAT1
STK32A
COBLL1
PAFAH2
FRRS1L
IL17RA
B3GALT5
CASKIN2
NGLY1
WFS1
PGBD1
MINOS1
ZNF786
A4GALT
PNRC2
BACH2
BTG3
NKAIN1
VANGL1
ANKRD12
DHDDS
CYFIP1
NOX4
MCPH1
GUK1
PACSIN3
TRIM29
UBA1
NACAD
SUPT20H
DVL3
ANKS1B
LAMP3
POTEB3
PHC2
PHC1
TMEM151A
TEKT4
PLA2G2E
LMF1
RNF19A
CUL1
UNC5A
PRKCZ
TMEM53
RNLS
OCIAD1
EIF5
CROT
ATAD1
HCFC1
SERPINB6
PPP1R12C
PLD5
CIAO1
CCDC14
MYCBP
C1ORF198
TARBP2
CRIP2
PIGX
GPR153
PLEKHG5
SLC38A5
SGSM2
NUDT22
IGSF9
NEURL3
