# Supplementary material for: Functional genomics identifies predictive markers and clinically actionable resistance mechanisms to CDK4/6 inhibition in bladder cancer
Source: J Exp Clin Cancer Res. 2019 Jul 22;38:322. doi: 10.1186/s13046-019-1322-9 (PMC6647307; doi:10.1186/s13046-019-1322-9)
Supplement: Supplementary file 8 — Table S3. IC50 and Combination Index analysis of combination therapies in RT112 cells. (XLSX 9 kb) [file 13046_2019_1322_MOESM8_ESM.xlsx]

## Sheet: Sheet1
Table S3. IC50 and Combination Index analysis of combination therapies on RT112.
	IC50 (95% CI,nM)	Effect(IC50+Palbociclib 1000nM)	Combination Index
Axitinib	923.6 (794.5-1074)	0.62	0.59
Erdafitinib	6905 (2648-18003)	0.57	0.34
NVP-BEZ235	10.76 (10.05-11.52)	0.59	0.35
CI-1040	1579 (957.5-2603)	0.55	0.67
MK2206	3278 (163.6-65652)	0.6	0.21
PIK90	1318 (858.8-2024)	0.69	0.44
Everolimus	0.3718 (0.2730-0.5064)	0.57	0.2
Roscovitine	2637 (1523-4432)	0.73	0.52
SH-4-54	2520 (2157-2945)	0.38	4.51
Stattic	5605 (717.1-43804)	0.52	1.13
Ruxolitinib	10356 (8748-12259)	0.48	1.17
